# Supplementary material for: Heme allocation in eukaryotic cells relies on mitochondrial heme export through FLVCR1b to cytosolic GAPDH
Source: Nat Commun. 2025 Aug 26;16:7972. doi: 10.1038/s41467-025-62819-2 (PMC12381273; doi:10.1038/s41467-025-62819-2)
Supplement: Supplementary file 4 — Source data [file 41467_2025_62819_MOESM4_ESM.xlsx]

## Sheet: Figure1
Fig. 1A FLVCR1b-targeted siRNA, without or with a subsequent rescue in HEK 293T cells
	Rel. FLVCR1b expression
	Control siRNA	siFLVCR1b	Rescue
	100	14.9492	115.966
	100	27.155	106.41
	100	26.378	117.157
	100	40.1455	89.1843
	100	37.4678	104.144
P-values for one-way ANOVA, F (2, 12) = 121.0
			p-Value
Control siRNA vs. siFLVCR1b			<0.0001
Control siRNA vs. Rescue			0.4102
Fig. 1B Impact of siFLVCR1b and its subsequent rescue on the extent of mitochondrial heme transfer into FlAsH-labeled HA-TC-GAPDH
Time, h:min	Control siRNA			Mean	SEM	Control			Mean	SEM	siFLVCR1b			Mean	SEM	Rescue			Mean	SEM
00:00:00	0	0	0	0	0	0	0	0	0	0	0	0	0	0	0	0	0	0	0	0
00:02:00	-0.0155798	-0.00245592	0.0164218	-0.000537977	0.0160868	0.0227491	0.00900028	0.0162069	0.0159854	0.00687706	-0.028486	-0.0102104	-0.0211469	-0.0199477	0.00919662	0.0014967	-0.0095911	-0.000942106	-0.00301217	0.00582655
00:04:00	-0.0500779	-0.0339064	-0.0292567	-0.037747	0.010929	0.0038714	-0.0239382	-0.0308667	-0.0169779	0.0183853	-0.0217222	-0.0658753	-0.0243769	-0.0373248	0.0247611	-0.0517374	-0.0269063	-0.0422428	-0.0402955	0.0125295
00:06:00	-0.0799975	-0.0431436	-0.0616681	-0.061603	0.018427	-0.0205	-0.0556892	-0.0579764	-0.0447219	0.0210079	-0.0451353	-0.0629229	-0.0374794	-0.0485125	0.0130536	-0.08244	-0.0269063	-0.0623006	-0.0572156	0.0281139
00:08:00	-0.108454	-0.0779297	-0.0824978	-0.0896273	0.016464	-0.0505125	-0.0790962	-0.0738517	-0.0678201	0.0152165	-0.00897503	-0.0589248	-0.0215126	-0.0298041	0.0259867	-0.0990251	-0.0548376	-0.0870384	-0.0803004	0.0228513
00:10:00	-0.126896	-0.0859573	-0.103371	-0.105408	0.0205452	-0.0618317	-0.0847214	-0.0809238	-0.0758256	0.0122669	-0.0422737	-0.0694427	-0.0369919	-0.0495694	0.0174122	-0.113628	-0.0631841	-0.108646	-0.0951528	0.0277975
00:12:00	-0.136593	-0.119314	-0.122558	-0.126155	0.00918419	-0.0802669	-0.0977218	-0.0901691	-0.0893859	0.00875374	-0.0148283	-0.0613852	-0.0422939	-0.0395024	0.0234036	-0.134177	-0.0893583	-0.120346	-0.114627	0.0229504
00:14:00	-0.15106	-0.11125	-0.123466	-0.128592	0.0203944	-0.0763587	-0.105691	-0.0984198	-0.0934898	0.0152749	-0.0154787	-0.059909	-0.0341886	-0.0365254	0.0223071	-0.146475	-0.107918	-0.138186	-0.130859	0.0202955
00:16:00	-0.158501	-0.112569	-0.137295	-0.136121	0.0229881	-0.104565	-0.11741	-0.108696	-0.110224	0.00655744	-0.0645161	-0.0544347	-0.0298617	-0.0496042	0.0178251	-0.151491	-0.124135	-0.14241	-0.139345	0.0139329
00:18:00	-0.167689	-0.128258	-0.144857	-0.146935	0.0197977	-0.11098	-0.12416	-0.110354	-0.115165	0.00779655	-0.0495578	-0.0652602	-0.0450363	-0.0532847	0.0106146	-0.150803	-0.122598	-0.157575	-0.143658	0.0185508
00:20:00	-0.170583	-0.134892	-0.151815	-0.15243	0.0178531	-0.122668	-0.135317	-0.117242	-0.125076	0.00927482	-0.0533299	-0.0697503	-0.0374794	-0.0535199	0.0161363	-0.1595	-0.126954	-0.160128	-0.148861	0.0189743
00:22:00	-0.188484	-0.136945	-0.159983	-0.161804	0.0258175	-0.137969	-0.136192	-0.127703	-0.133955	0.00548672	-0.0412331	-0.0620002	-0.0440612	-0.0490982	0.0112626	-0.169775	-0.138778	-0.164504	-0.157686	0.0165851
00:24:00	-0.187085	-0.14446	-0.154754	-0.162099	0.0222417	-0.136089	-0.148786	-0.124866	-0.13658	0.0119673	-0.0440947	-0.0594169	-0.0384545	-0.047322	0.0108475	-0.176247	-0.144049	-0.170704	-0.163667	0.0172136
00:26:00	-0.182888	-0.145229	-0.165903	-0.164673	0.0188593	-0.152127	-0.15688	-0.132123	-0.147043	0.0131383	-0.0539802	-0.063661	-0.0391858	-0.0522757	0.0123263	-0.188099	-0.138229	-0.173743	-0.16669	0.0256722
00:28:00	-0.186703	-0.15278	-0.170095	-0.16986	0.0169626	-0.151427	-0.154755	-0.145162	-0.150448	0.00487084	-0.0057232	-0.0708574	-0.0473521	-0.0413109	0.0329847	-0.189677	-0.148406	-0.179578	-0.172553	0.0215135
00:30:00	-0.189978	-0.160698	-0.174589	-0.175088	0.0146464	-0.166028	-0.163911	-0.146488	-0.158809	0.0107227	-0.0469563	-0.0643376	-0.0454019	-0.0522319	0.0105126	-0.18814	-0.14998	-0.18523	-0.17445	0.0212415
00:32:00	-0.19427	-0.15355	-0.169663	-0.172494	0.0205073	-0.157953	-0.164536	-0.142363	-0.154951	0.0113877	-0.00650364	-0.0658138	-0.0493022	-0.0405399	0.0306106	-0.191659	-0.156496	-0.18131	-0.176488	0.0180705
00:34:00	-0.196751	-0.146476	-0.172688	-0.171971	0.0251451	-0.160423	-0.166568	-0.150945	-0.159312	0.00787053	-0.0325182	-0.052282	-0.035834	-0.0402114	0.0105841	-0.186643	-0.159205	-0.190397	-0.178748	0.0170287
00:36:00	-0.195097	-0.15256	-0.180207	-0.175955	0.0215849	-0.163631	-0.176193	-0.15577	-0.165198	0.0103013	-0.0167794	-0.0698733	-0.0352855	-0.0406461	0.0269498	-0.192832	-0.157777	-0.191582	-0.18073	0.0198878
00:38:00	-0.198277	-0.165207	-0.179689	-0.181057	0.0165775	-0.175282	-0.175568	-0.150834	-0.167228	0.0141982	-0.0440947	-0.0519744	-0.0357121	-0.0439271	0.00813245	-0.185672	-0.164696	-0.191399	-0.180589	0.0140587
00:40:00	-0.193158	-0.162567	-0.178911	-0.178212	0.0153071	-0.170821	-0.173818	-0.159453	-0.168031	0.00757782	-0.0628252	-0.0690122	-0.0407094	-0.0575156	0.0148797	-0.191497	-0.153531	-0.19298	-0.179336	0.0223602
00:42:00	-0.191409	-0.167956	-0.177831	-0.179065	0.0117752	-0.170157	-0.17438	-0.159453	-0.167997	0.0076944	-0.0547607	-0.0668594	-0.0380279	-0.053216	0.0144777	-0.198333	-0.166343	-0.188634	-0.184437	0.0164028
00:44:00	-0.195797	-0.165353	-0.17554	-0.178897	0.0154968	-0.16293	-0.171349	-0.153044	-0.162441	0.0091622	-0.0439646	-0.0624308	-0.0402828	-0.0488927	0.011868	-0.204522	-0.15181	-0.185899	-0.180744	0.0267315
00:46:00	-0.203587	-0.155016	-0.171478	-0.176694	0.0247016	-0.177199	-0.170474	-0.161221	-0.169632	0.0080222	-0.0150884	-0.0693197	-0.0273021	-0.0372368	0.0284479	-0.213422	-0.154739	-0.190002	-0.186054	0.02954
00:48:00	-0.198118	-0.16352	-0.176145	-0.179261	0.0175079	-0.174729	-0.172912	-0.159343	-0.168995	0.0084078	-0.0433143	-0.05628	-0.0360778	-0.045224	0.0102356	-0.1989	-0.164147	-0.190944	-0.184663	0.0182077
00:50:00	-0.192204	-0.156593	-0.163526	-0.170774	0.0188796	-0.175245	-0.178599	-0.15658	-0.170142	0.0118635	-0.0547607	-0.0622463	-0.0446706	-0.0538925	0.00881994	-0.187614	-0.157045	-0.183954	-0.176204	0.0166929
00:52:00	-0.196655	-0.158682	-0.175756	-0.177031	0.0190187	-0.171964	-0.173849	-0.158164	-0.167992	0.00856349	-0.0680281	-0.067413	-0.0528978	-0.0627796	0.00856343	-0.203673	-0.160669	-0.187236	-0.183859	0.0216998
00:54:00	-0.201615	-0.156849	-0.182541	-0.180335	0.0224644	-0.181255	-0.177193	-0.159969	-0.172806	0.0113009	-0.0400624	-0.0541887	-0.0371138	-0.0437883	0.00912688	-0.194976	-0.159351	-0.195806	-0.183378	0.0208117
00:56:00	-0.203682	-0.157985	-0.180942	-0.18087	0.0228483	-0.177236	-0.174099	-0.159085	-0.17014	0.00970163	-0.051769	-0.0599705	-0.0369919	-0.0495771	0.011645	-0.191012	-0.157887	-0.182282	-0.17706	0.0171687
00:58:00	-0.202633	-0.15498	-0.178825	-0.178812	0.0238265	-0.176499	-0.184006	-0.160632	-0.173712	0.0119334	-0.0513788	-0.0535121	-0.0372966	-0.0473958	0.00881099	-0.191376	-0.157265	-0.192737	-0.180459	0.0200984
01:00:00	-0.204477	-0.164693	-0.171219	-0.18013	0.0213362	-0.170046	-0.171037	-0.171903	-0.170995	0.000929057	-0.048257	-0.0567105	-0.0388202	-0.0479292	0.00894969	-0.199547	-0.156533	-0.188117	-0.181399	0.0222803
01:02:00	-0.196878	-0.169092	-0.167934	-0.177968	0.0163865	-0.175835	-0.175724	-0.160522	-0.170694	0.00880945	-0.0313476	-0.064153	-0.0372357	-0.0442454	0.0174901	-0.175761	-0.148662	-0.191734	-0.172052	0.0217741
01:04:00	-0.199008	-0.160258	-0.175972	-0.178413	0.0194899	-0.169272	-0.176506	-0.167925	-0.171234	0.00461444	-0.0646462	-0.0546193	-0.0376623	-0.0523092	0.0136395	-0.196513	-0.156825	-0.189728	-0.181022	0.0212278
01:06:00	-0.200661	-0.152194	-0.167459	-0.173438	0.0247808	-0.170305	-0.174193	-0.156617	-0.167038	0.00923193	-0.0274454	-0.0500062	-0.0382107	-0.0385541	0.0112843	-0.209255	-0.159644	-0.184896	-0.184598	0.0248069
01:08:00	-0.197736	-0.165793	-0.174028	-0.179186	0.0165845	-0.169788	-0.176568	-0.16461	-0.170322	0.0059968	-0.0457856	-0.0609546	-0.0223048	-0.043015	0.0194733	-0.210631	-0.160889	-0.196019	-0.189179	0.0255665
01:10:00	-0.200566	-0.164034	-0.178522	-0.181041	0.0183959	-0.17543	-0.180881	-0.171535	-0.175948	0.00469445	-0.0215921	-0.0513593	-0.0419282	-0.0382932	0.0152129	-0.203916	-0.15386	-0.189059	-0.182278	0.0257075
01:12:00	-0.198054	-0.156446	-0.17917	-0.17789	0.0208336	-0.175356	-0.175537	-0.163763	-0.171552	0.00674598	-0.0297867	-0.0523435	-0.0251082	-0.0357461	0.0145628	-0.218559	-0.153897	-0.191065	-0.18784	0.0324515
01:14:00	-0.200789	-0.160881	-0.174935	-0.178868	0.0202423	-0.175761	-0.17138	-0.16229	-0.16981	0.00687174	-0.0645161	-0.0443474	-0.0369919	-0.0486185	0.0142505	-0.186238	-0.165208	-0.181705	-0.177717	0.0110675
01:16:00	-0.190455	-0.16418	-0.167805	-0.174147	0.0142393	-0.177531	-0.180412	-0.164721	-0.174221	0.00835289	-0.0395421	-0.0429942	-0.0352855	-0.039274	0.00386134	-0.207637	-0.155983	-0.187358	-0.183659	0.0260247
01:18:00	-0.204699	-0.154943	-0.165082	-0.174908	0.0262933	-0.171927	-0.176943	-0.164905	-0.171258	0.00604691	-0.0162591	-0.0474228	-0.030593	-0.031425	0.0155985	-0.218883	-0.155068	-0.185777	-0.186576	0.0319147
01:20:00	-0.202696	-0.161688	-0.169836	-0.178073	0.0217099	-0.17849	-0.175818	-0.155807	-0.170038	0.0123969	-0.0396722	-0.0477303	-0.0333963	-0.0402663	0.00718546	-0.186683	-0.156899	-0.185048	-0.17621	0.0167441
01:22:00	-0.196337	-0.159965	-0.171392	-0.175898	0.0186002	-0.171669	-0.173537	-0.16321	-0.169472	0.00550248	-0.0491675	-0.0469307	-0.0283381	-0.0414788	0.011435	-0.18818	-0.154409	-0.186962	-0.176517	0.0191557
01:24:00	-0.199994	-0.160771	-0.171824	-0.17753	0.0202242	-0.176683	-0.166505	-0.1645	-0.169229	0.00653262	-0.0416233	-0.0615697	-0.0342495	-0.0458142	0.014134	-0.188342	-0.154519	-0.188786	-0.177216	0.019657
01:26:00	-0.198499	-0.15399	-0.168453	-0.173647	0.0227048	-0.170858	-0.172037	-0.153339	-0.165411	0.0104713	-0.0412331	-0.0552959	-0.0357121	-0.0440804	0.0100976	-0.208608	-0.152652	-0.187601	-0.182954	0.0282659
01:28:00	-0.19745	-0.156483	-0.169533	-0.174489	0.0209284	-0.172701	-0.165661	-0.159932	-0.166098	0.00639565	-0.0345994	-0.0446549	-0.0313243	-0.0368595	0.00694679	-0.212087	-0.153458	-0.189424	-0.18499	0.0295652
01:30:00	-0.190105	-0.156446	-0.169879	-0.172143	0.0169435	-0.17495	-0.172412	-0.161848	-0.169736	0.0069489	-0.0322581	-0.0516054	-0.0313243	-0.0383959	0.0114493	-0.209255	-0.151298	-0.180033	-0.180195	0.0289791
01:32:00	-0.195415	-0.156116	-0.169144	-0.173558	0.020018	-0.172885	-0.172505	-0.155439	-0.166943	0.00996511	-0.0421436	-0.0462542	-0.0345542	-0.040984	0.00593555	-0.181789	-0.154775	-0.189181	-0.175248	0.0181113
01:34:00	-0.202951	-0.151351	-0.167934	-0.174079	0.0263429	-0.173475	-0.168943	-0.161737	-0.168052	0.00591967	-0.0167794	-0.0520359	-0.0405265	-0.0364473	0.0179788	-0.203916	-0.154629	-0.186932	-0.181826	0.025037
01:36:00	-0.196719	-0.159342	-0.17446	-0.17684	0.0188019	-0.170452	-0.168662	-0.161663	-0.166926	0.00464434	-0.0448751	-0.0400418	-0.0257785	-0.0368985	0.00992876	-0.189272	-0.151298	-0.177724	-0.172765	0.0194669
01:38:00	-0.196878	-0.155566	-0.168539	-0.173661	0.0211266	-0.177162	-0.168068	-0.158201	-0.16781	0.00948333	-0.0127471	-0.0480994	-0.0282772	-0.0297079	0.0177195	-0.190162	-0.143976	-0.184592	-0.17291	0.0252118
01:40:00	-0.195701	-0.157619	-0.160285	-0.171202	0.021259	-0.167134	-0.161818	-0.162437	-0.163796	0.00290702	-0.0252341	-0.0550498	-0.027363	-0.0358823	0.0166336	-0.180211	-0.146612	-0.180793	-0.169205	0.0195687
01:42:00	-0.196655	-0.156189	-0.163483	-0.172109	0.021568	-0.171042	-0.173912	-0.163284	-0.169413	0.00549796	-0.0226327	-0.0494526	-0.0303492	-0.0341448	0.0138069	-0.207597	-0.143171	-0.178635	-0.176468	0.0322676
01:44:00	-0.18807	-0.148822	-0.156914	-0.164602	0.020723	-0.17849	-0.164849	-0.162142	-0.168494	0.00876205	-0.0274454	-0.0466847	-0.0375404	-0.0372235	0.00962358	-0.20517	-0.143317	-0.178544	-0.175677	0.0310257
01:46:00	-0.184827	-0.156153	-0.164866	-0.168615	0.0147003	-0.167502	-0.161349	-0.167557	-0.165469	0.0035686	-0.0331686	-0.049022	-0.0273021	-0.0364976	0.0112361	-0.1792	-0.146063	-0.175627	-0.166963	0.0181881
01:48:00	-0.18222	-0.14325	-0.14503	-0.156833	0.0220035	-0.176019	-0.167411	-0.160301	-0.167911	0.00787132	-0.0525494	-0.0460081	-0.0393077	-0.0459551	0.00662102	-0.201974	-0.146575	-0.173256	-0.173935	0.0277056
01:50:00	-0.186735	-0.150984	-0.153717	-0.163812	0.0198989	-0.16883	-0.171068	-0.161037	-0.166978	0.00526538	-0.0396722	-0.0444704	-0.0349199	-0.0396875	0.0047753	-0.184135	-0.147857	-0.183103	-0.171698	0.0206538
01:52:00	-0.184541	-0.150324	-0.146456	-0.160441	0.020961	-0.174803	-0.16313	-0.159564	-0.165832	0.00797069	-0.0179501	-0.0485915	-0.039003	-0.0351815	0.0156741	-0.196028	-0.143244	-0.188907	-0.17606	0.0286413
01:54:00	-0.191472	-0.145742	-0.139585	-0.158933	0.0283474	-0.165032	-0.170537	-0.164021	-0.16653	0.00350661	-0.0400624	-0.0615697	-0.0340057	-0.0452126	0.0144857	-0.177096	-0.138595	-0.176235	-0.163975	0.0219842
01:56:00	-0.196401	-0.139584	-0.155359	-0.163781	0.0293297	-0.174287	-0.168005	-0.156396	-0.166229	0.00907644	-0.0390219	-0.0573871	-0.0299835	-0.0421308	0.0139638	-0.201812	-0.142988	-0.177541	-0.174114	0.0295616
01:58:00	-0.190487	-0.151058	-0.156266	-0.165937	0.0214198	-0.156773	-0.163193	-0.160779	-0.160248	0.00324253	-0.0213319	-0.0626768	-0.0202937	-0.0347675	0.0241758	-0.174508	-0.137387	-0.181249	-0.164381	0.0236194
02:00:00	-0.192236	-0.154173	-0.149741	-0.165383	0.0233602	-0.171153	-0.164786	-0.162179	-0.166039	0.00461609	-0.0512487	-0.0516054	-0.0259004	-0.0429182	0.0147389	-0.181667	-0.136691	-0.178514	-0.165624	0.0251061
02:02:00	-0.190296	-0.14171	-0.151729	-0.161245	0.0256527	-0.161972	-0.16163	-0.158901	-0.160834	0.00168305	-0.0221124	-0.067905	-0.0321775	-0.0407316	0.024065	-0.194167	-0.136179	-0.17198	-0.167442	0.0292591
Fig. 1C Impact of siFLVCR1b on FlAsH-labeled TC-sGC
Time, h:min	Control siRNA			Mean	SEM	Control			Mean	SEM	siFLVCR1b			Mean	SEM
00:00:00	0	0	0	0	0	0	0	0	0	0	0	0	0	0	0
00:02:00	-0.00912836	-0.00310374	-0.0119463	-0.00805947	0.00451715	-0.00906	-0.02868	-0.01817	-0.0186367	0.00981832	-0.01647	-0.00494	-0.00608	-0.00916333	0.00635338
00:04:00	-0.0215467	0.00673026	-0.00213969	-0.00565203	0.014462	-0.00247	-0.00022	-0.00396	-0.00221667	0.00188283	-0.01331	-0.00659	-0.00254	-0.00748	0.00543988
00:06:00	-0.0245683	0.00996595	0.00431158	-0.00343026	0.0185231	0.002398	-0.05732	-0.00662	-0.020514	0.0321923	-0.01517	-0.00764	-0.01195	-0.0115867	0.00377813
00:08:00	-0.0282596	0.000719601	-0.00702943	-0.0115232	0.0150031	-0.00119	-0.06629	-0.007	-0.0248267	0.0360256	-0.01043	-0.01701	-0.0068	-0.0114133	0.00517554
00:10:00	-0.0322165	-0.00766401	-0.0111251	-0.0170019	0.0132894	0.002801	-0.06691	-0.00996	-0.0246897	0.0371164	-0.00732	-0.01906	-0.00822	-0.0115333	0.0065338
00:12:00	-0.0424856	-0.0229674	-0.0142425	-0.0265652	0.0144612	0.000435	-0.01445	-0.01837	-0.010795	0.009921	-0.00782	-0.02512	-0.01012	-0.0143533	0.00939486
00:14:00	-0.0414947	-0.0455093	-0.0247649	-0.0372563	0.0110025	-0.00452	-0.03775	-0.02183	-0.0213667	0.0166198	-0.00726	-0.01282	-0.01066	-0.0102467	0.00280295
00:16:00	-0.0483157	-0.0622676	-0.0255431	-0.0453755	0.0185379	-0.00735	-0.06277	-0.02635	-0.0321567	0.0281626	-0.01175	-0.00715	-0.02039	-0.0130967	0.00672194
00:18:00	-0.0569075	-0.0859899	-0.0371196	-0.0600056	0.024582	-0.01026	-0.08266	-0.03522	-0.0427133	0.0367771	-0.01093	-0.01646	-0.02602	-0.0178033	0.00763416
00:20:00	-0.0569486	-0.0918468	-0.0418597	-0.0635517	0.0256394	-0.01123	-0.08137	-0.04848	-0.0470267	0.0350926	-0.01556	-0.01507	-0.03663	-0.02242	0.0123087
00:22:00	-0.0549053	-0.101148	-0.0577774	-0.0712771	0.0259092	-0.01392	-0.09667	-0.07024	-0.0602767	0.0422651	-0.01449	-0.01885	-0.03856	-0.0239667	0.0128248
00:24:00	-0.0577869	-0.119133	-0.0707374	-0.0825526	0.032335	-0.015	-0.10854	-0.08476	-0.0694333	0.048617	-0.01631	-0.01406	-0.04789	-0.0260867	0.0189157
00:26:00	-0.0644755	-0.130553	-0.0864367	-0.0938216	0.0336519	-0.01225	-0.12078	-0.09758	-0.07687	0.0571522	-0.01604	-0.00705	-0.05155	-0.02488	0.0235302
00:28:00	-0.0683794	-0.141823	-0.102719	-0.104307	0.0367476	-0.01271	-0.13005	-0.11431	-0.08569	0.0636906	-0.01744	-0.0198	-0.05688	-0.0313733	0.0221209
00:30:00	-0.0757447	-0.159472	-0.124014	-0.119743	0.0420267	-0.01799	-0.15195	-0.12375	-0.0978967	0.0706231	-0.01481	-0.017	-0.0596	-0.03047	0.0252511
00:32:00	-0.0822451	-0.167417	-0.132008	-0.127223	0.0427869	-0.01904	-0.15703	-0.1436	-0.106557	0.0760885	-0.01799	-0.0056	-0.06108	-0.0282233	0.0291213
00:34:00	-0.0958432	-0.182465	-0.151517	-0.143275	0.0438949	-0.03098	-0.17988	-0.15358	-0.12148	0.0794708	-0.01522	0.002885	-0.05794	-0.023425	0.0312316
00:36:00	-0.106088	-0.194784	-0.165709	-0.155527	0.0452163	-0.0361	-0.19017	-0.16169	-0.12932	0.0819772	-0.01391	-0.00997	-0.06333	-0.02907	0.0297354
00:38:00	-0.1189	-0.204445	-0.176242	-0.166529	0.0435916	-0.04129	-0.20536	-0.16749	-0.138047	0.0859065	-0.01427	-0.0049	-0.06136	-0.0268433	0.0302572
00:40:00	-0.128057	-0.21072	-0.184531	-0.174436	0.0422461	-0.04131	-0.21468	-0.16537	-0.140453	0.0893304	-0.01966	-0.01398	-0.0602	-0.03128	0.025206
00:42:00	-0.133627	-0.211771	-0.190556	-0.178651	0.0404092	-0.04381	-0.2159	-0.17395	-0.144553	0.0897322	-0.02184	-0.017	-0.05787	-0.0322367	0.0223306
00:44:00	-0.14496	-0.223109	-0.199055	-0.189041	0.0400255	-0.05248	-0.2263	-0.18061	-0.15313	0.0901094	-0.01829	0.001877	-0.05749	-0.0246343	0.0301877
00:46:00	-0.15374	-0.230014	-0.205517	-0.196423	0.0389416	-0.06489	-0.23304	-0.18328	-0.160403	0.0863777	-0.02149	-0.00294	-0.05587	-0.0267667	0.0268566
00:48:00	-0.163899	-0.236761	-0.21263	-0.20443	0.037117	-0.07153	-0.24068	-0.19209	-0.1681	0.0870894	-0.02314	8.57e-05	-0.05683	-0.0266281	0.0286177
00:50:00	-0.168566	-0.240232	-0.217139	-0.208645	0.0365803	-0.08519	-0.24469	-0.18874	-0.172873	0.0809251	-0.01758	-0.01297	-0.05279	-0.02778	0.0217816
00:52:00	-0.174954	-0.245252	-0.220931	-0.213712	0.0357001	-0.08779	-0.24993	-0.19628	-0.178	0.0826012	-0.01942	-0.01578	-0.05657	-0.03059	0.0225728
00:54:00	-0.184662	-0.250139	-0.224424	-0.219741	0.0329887	-0.10563	-0.25613	-0.1929	-0.184887	0.0755693	-0.01989	-0.00098	-0.06228	-0.0277167	0.0313905
00:56:00	-0.187437	-0.246749	-0.227518	-0.220568	0.0302608	-0.10559	-0.25516	-0.19531	-0.185353	0.0752805	-0.01929	0.001715	-0.0601	-0.0258917	0.0314318
00:58:00	-0.192796	-0.252349	-0.232378	-0.225841	0.0303098	-0.12316	-0.25968	-0.19699	-0.193277	0.0683357	-0.01746	0.013118	-0.06494	-0.023094	0.0393328
01:00:00	-0.200597	-0.256556	-0.235879	-0.231011	0.0282949	-0.13277	-0.26509	-0.20118	-0.19968	0.0661728	-0.0173	0.006425	-0.06313	-0.0246683	0.0353581
01:02:00	-0.202303	-0.260438	-0.238222	-0.233654	0.0293355	-0.14242	-0.26463	-0.2019	-0.202983	0.0611122	-0.01533	-0.00379	-0.06149	-0.02687	0.030532
01:04:00	-0.204811	-0.262114	-0.239627	-0.235518	0.0288715	-0.14864	-0.259	-0.2006	-0.202747	0.0552113	-0.01718	0.001305	-0.05859	-0.0248217	0.03067
01:06:00	-0.209473	-0.261954	-0.238172	-0.236533	0.0262789	-0.14898	-0.25908	-0.20282	-0.203627	0.0550544	-0.01613	-0.00534	-0.05997	-0.0271467	0.0289333
01:08:00	-0.212645	-0.268426	-0.242085	-0.241052	0.0279051	-0.16344	-0.26139	-0.20721	-0.21068	0.0490671	-0.01475	0.025097	-0.05825	-0.0159677	0.0416868
01:10:00	-0.2174	-0.270362	-0.242148	-0.243303	0.0265001	-0.17158	-0.26579	-0.20801	-0.215127	0.0475065	-0.0112	0.00487	-0.0559	-0.0207433	0.031489
01:12:00	-0.217191	-0.272244	-0.247797	-0.245744	0.0275838	-0.1774	-0.26833	-0.20831	-0.218013	0.0462351	-0.01062	0.02314	-0.0561	-0.0145267	0.0397642
01:14:00	-0.220378	-0.271121	-0.247332	-0.246277	0.0253881	-0.18032	-0.27142	-0.21109	-0.220943	0.0463424	-0.01484	0.022524	-0.05552	-0.0159453	0.0390337
01:16:00	-0.220948	-0.272923	-0.248425	-0.247432	0.0260016	-0.18956	-0.27063	-0.21168	-0.223957	0.0419061	-0.01226	0.051788	-0.05608	-0.00551733	0.0542492
01:18:00	-0.227681	-0.273045	-0.25172	-0.250816	0.0226955	-0.19131	-0.27377	-0.20877	-0.224617	0.043454	-0.01399	0.061555	-0.0528	-0.001745	0.0581526
01:20:00	-0.229897	-0.273961	-0.252975	-0.252278	0.0220402	-0.19744	-0.27115	-0.2042	-0.224263	0.0407455	-0.01268	0.040535	-0.05398	-0.00870833	0.0473825
01:22:00	-0.230157	-0.272844	-0.249881	-0.250961	0.0213636	-0.19746	-0.2768	-0.2054	-0.226553	0.0436956	-0.01582	0.036819	-0.05423	-0.011077	0.0457094
01:24:00	-0.234315	-0.276615	-0.25212	-0.25435	0.0212383	-0.20641	-0.27571	-0.20726	-0.229793	0.0397673	-0.01044	0.042723	-0.05559	-0.007769	0.0492109
01:26:00	-0.232147	-0.281165	-0.249527	-0.254279	0.024852	-0.21099	-0.27802	-0.20833	-0.232447	0.0394901	-0.01004	0.060294	-0.04898	0.000424667	0.0553835
01:28:00	-0.234748	-0.284034	-0.25032	-0.256367	0.0251935	-0.21252	-0.28066	-0.20686	-0.233347	0.0410722	-0.01189	0.026522	-0.05464	-0.013336	0.0406003
01:30:00	-0.230225	-0.282822	-0.254676	-0.255908	0.0263203	-0.21228	-0.2841	-0.21032	-0.235567	0.0420425	-0.01378	0.042572	-0.05351	-0.00823933	0.04828
01:32:00	-0.232325	-0.28526	-0.252468	-0.256685	0.0267181	-0.22004	-0.286	-0.20728	-0.237773	0.04225	-0.01139	0.05803	-0.05908	-0.00414667	0.05889
01:34:00	-0.230224	-0.28283	-0.252836	-0.255297	0.0263895	-0.21738	-0.28101	-0.20734	-0.235243	0.0399517	-0.01016	-0.01198	-0.0551	-0.0257467	0.025437
01:36:00	-0.233973	-0.283346	-0.258276	-0.258532	0.0246871	-0.21923	-0.28707	-0.20823	-0.238177	0.0426986	-0.01016	0.044198	-0.05404	-0.00666733	0.049212
01:38:00	-0.235635	-0.286079	-0.254829	-0.258847	0.025461	-0.22245	-0.28633	-0.21075	-0.239843	0.0406814	-0.00689	-0.01303	-0.0563	-0.0254067	0.02693
01:40:00	-0.234557	-0.283732	-0.258303	-0.258864	0.0245918	-0.21972	-0.28577	-0.20901	-0.238167	0.041572	-0.00948	0.06711	-0.05646	0.00039	0.0623735
01:42:00	-0.23562	-0.286692	-0.251313	-0.257875	0.0261604	-0.22533	-0.28664	-0.21191	-0.241293	0.0398405	-0.00621	-0.00862	-0.05555	-0.02346	0.0278169
01:44:00	-0.23281	-0.286905	-0.250342	-0.256686	0.0275995	-0.22831	-0.29144	-0.21289	-0.244213	0.0416199	-0.00716	-0.02272	-0.05566	-0.0285133	0.0247636
01:46:00	-0.238087	-0.286456	-0.254341	-0.259628	0.0246138	-0.2297	-0.2876	-0.2161	-0.244467	0.0379685	-0.00722	0.024425	-0.059	-0.0139317	0.0421155
01:48:00	-0.238289	-0.288478	-0.251199	-0.259322	0.0260621	-0.23374	-0.28822	-0.21584	-0.245933	0.0376991	-0.00164	-0.0153	-0.05505	-0.0239967	0.0277467
01:50:00	-0.23857	-0.286767	-0.246051	-0.257129	0.0259381	-0.23572	-0.28823	-0.21656	-0.246837	0.0371057	-0.00448	-0.01374	-0.05739	-0.0252033	0.0282564
01:52:00	-0.241089	-0.286495	-0.24763	-0.258404	0.0245458	-0.23821	-0.28852	-0.21862	-0.24845	0.0360575	-0.00123	-0.00898	-0.05448	-0.0215633	0.0287688
01:54:00	-0.239332	-0.286635	-0.251297	-0.259088	0.0245949	-0.23772	-0.28776	-0.2166	-0.24736	0.0365463	-0.00185	0.075116	-0.05663	0.00554533	0.0661836
01:56:00	-0.238702	-0.283865	-0.246918	-0.256495	0.024056	-0.23798	-0.28733	-0.21504	-0.246783	0.0369403	-0.00292	0.030919	-0.06012	-0.010707	0.0460163
01:58:00	-0.23998	-0.282765	-0.243115	-0.255287	0.0238489	-0.23743	-0.2879	-0.21594	-0.24709	0.0369398	-0.00411	0.049561	-0.06083	-0.00512633	0.0552025
02:00:00	-0.242551	-0.283407	-0.243452	-0.25647	0.0233325	-0.24224	-0.29127	-0.21365	-0.249053	0.039256	-0.00159	0.014989	-0.0605	-0.0157003	0.0396733
02:02:00	-0.240809	-0.282861	-0.24173	-0.255134	0.0240171	-0.24079	-0.29326	-0.21131	-0.248453	0.041509	-0.00296	-0.01162	-0.05832	-0.0243	0.0297787
02:04:00	-0.240982	-0.28137	-0.243986	-0.255446	0.0225008	-0.24132	-0.2925	-0.2092	-0.247673	0.0420119	-0.00383	-0.00038	-0.05327	-0.01916	0.0295904
02:06:00	-0.244654	-0.284048	-0.24524	-0.257981	0.0225768	-0.24069	-0.28602	-0.21158	-0.246097	0.0375134	0.00103	-0.00518	-0.05594	-0.02003	0.0312536
02:08:00	-0.240695	-0.289629	-0.245761	-0.258695	0.026909	-0.24713	-0.28709	-0.21046	-0.248227	0.0383268	0.000529	0.018105	-0.06037	-0.013912	0.0411824
02:10:00	-0.240375	-0.288029	-0.246436	-0.25828	0.0259411	-0.24495	-0.28703	-0.20953	-0.24717	0.0387977	0.000408	0.010174	-0.06	-0.0164727	0.0380107
02:12:00	-0.240284	-0.283491	-0.248607	-0.257461	0.022924	-0.24549	-0.28722	-0.20614	-0.246283	0.0405458	-0.00225	-0.02512	-0.05804	-0.02847	0.0280455
02:14:00	-0.239075	-0.284754	-0.249302	-0.25771	0.0239719	-0.24369	-0.28653	-0.20675	-0.245657	0.0399263	-0.0006	0.017938	-0.05652	-0.0130607	0.0387614
02:16:00	-0.241053	-0.283667	-0.252993	-0.259238	0.0219827	-0.24305	-0.2854	-0.20598	-0.24481	0.0397392	-0.00158	0.026837	-0.05713	-0.0106243	0.0427079
02:18:00	-0.240177	-0.284127	-0.255276	-0.25986	0.0223309	-0.24329	-0.28247	-0.2059	-0.243887	0.0382885	-0.00175	0.000146	-0.06211	-0.021238	0.0354089
02:20:00	-0.235103	-0.28427	-0.255766	-0.25838	0.0246874	-0.24341	-0.28245	-0.20768	-0.244513	0.0373972	-0.00233	0.020766	-0.05781	-0.0131247	0.0403849
02:22:00	-0.234858	-0.285289	-0.257597	-0.259248	0.0252562	-0.24218	-0.27926	-0.20943	-0.243623	0.0349374	0.001421	0.044679	-0.05889	-0.00426333	0.052018
02:24:00	-0.235229	-0.288442	-0.259936	-0.261202	0.0266292	-0.242	-0.27871	-0.20717	-0.242627	0.0357741	-0.00076	-0.01934	-0.05872	-0.0262733	0.0295955
02:26:00	-0.236928	-0.288362	-0.258943	-0.261411	0.0258057	-0.24171	-0.27496	-0.20524	-0.240637	0.0348724	0.000527	0.034867	-0.05555	-0.00671867	0.0456419
02:28:00	-0.23738	-0.28204	-0.258664	-0.259361	0.0223384	-0.24054	-0.27393	-0.20773	-0.240733	0.0331004	-0.0054	0.017297	-0.05738	-0.015161	0.0382834
02:30:00	-0.23587	-0.285229	-0.259372	-0.260157	0.0246893	-0.24671	-0.27818	-0.21056	-0.24515	0.033837	-0.00084	0.059885	-0.06384	-0.00159833	0.061866
Fig. 1D Impact of siFLVCR1b on IDO activity and heme count
		L-Kynurenin, mM				P-values for one-way ANOVA, F (2, 6) = 681.9
	No d-ALA/Fe	30.386	33.076	37.9883					p-Value
	Control siRNA	225.825	246.76	233.427		Control siRNA+No Heme vs. Control siRNA+Heme			<0.0001
	siFLVCR1b	40.2105	49.4503	52.3743		Control siRNA+Heme vs. siFLVCR1b+Heme			<0.0001
		C14 Counts				P-values for one-way ANOVA, F (2, 6) = 109.1
	No d-ALA/Fe	35	60	20					p-Value
	Control siRNA	1046	891	808		Control siRNA+No Heme vs. Control siRNA+Heme			<0.0001
	siFLVCR1b	315	239	311		Control siRNA+Heme vs. siFLVCR1b+Heme			0.0001
Fig. 1E Cell FlAsH fluorescence after control siRNA transfected cell cultures received vehicle, vehicle plus heme (5 M), or δ-ALA/Fe
Time, min	control siRNA, 0 uM heme					Mean	SEM	control siRNA, 5 uM heme					Mean	SEM	control siRNA, D-ALA+Fe					Mean	SEM
0	25271.1	22864.4	23466.1	24669.4	24067.8	24067.8	951.362	22770.1	24567.8	25167	23369.3	23968.6	23968.6	947.441	24079.2	22875.2	25283.1	24681.1	23477.2	24079.2	951.812
5	25117.8	22725.6	23323.6	24519.7	23921.7	23921.7	945.587	22337.7	24101.2	24689	22925.5	23513.4	23513.4	929.448	23868.7	22675.3	25062.1	24465.4	23272	23868.7	943.493
10	24969.1	22591.1	23185.6	24374.6	23780.1	23780.1	939.992	21024.1	22683.9	23237.2	21577.4	22130.7	22130.7	874.792	23540.6	22363.6	24717.6	24129.1	22952.1	23540.6	930.524
15	24729.4	22374.2	22963	24140.6	23551.8	23551.8	930.968	20484.2	22101.4	22640.5	21023.3	21562.3	21562.3	852.326	23272.8	22109.1	24436.4	23854.6	22690.9	23272.8	919.937
20	25179.6	22781.5	23381	24580.1	23980.5	23980.5	947.914	20078	21663.1	22191.5	20606.4	21134.8	21134.8	835.425	22740.4	21603.3	23877.4	23308.9	22171.8	22740.4	898.892
25	24617	22272.5	22858.6	24030.9	23444.8	23444.8	926.736	19952.5	21527.7	22052.8	20477.6	21002.6	21002.6	830.202	22318.1	21202.2	23434	22876.1	21760.2	22318.1	882.201
30	24822.2	22458.2	23049.2	24231.2	23640.2	23640.2	934.462	19913.1	21485.2	22009.2	20437.2	20961.2	20961.2	828.563	21911.5	20815.9	23007.1	22459.3	21363.7	21911.5	866.128
35	24607.5	22263.9	22849.8	24021.6	23435.7	23435.7	926.377	19155.2	20667.5	21171.6	19659.3	20163.4	20163.4	797.028	21033.2	19981.6	22084.9	21559.1	20507.4	21033.2	831.413
40	25159	22762.9	23361.9	24559.9	23960.9	23960.9	947.139	18809.3	20294.2	20789.2	19304.2	19799.2	19799.2	782.633	20818	19777.1	21858.9	21338.4	20297.5	20818	822.903
45	24857.8	22490.4	23082.2	24265.9	23674.1	23674.1	935.801	18257.1	19698.5	20178.9	18737.6	19218	19218	759.66	20439.8	19417.8	21461.8	20950.8	19928.8	20439.8	807.954
50	24680.3	22329.8	22917.4	24092.6	23505	23505	929.117	18106.6	19536	20012.5	18583	19059.5	19059.5	753.394	19939.9	18942.9	20936.9	20438.4	19441.4	19939.9	788.195
55	24342.2	22023.9	22603.5	23762.6	23183	23183	916.389	18083.8	19511.5	19987.3	18559.7	19035.6	19035.6	752.447	19090.7	18136.1	20045.2	19567.9	18613.4	19090.7	754.625
60	24874.4	22505.4	23097.6	24282.1	23689.9	23689.9	936.426	17385.7	18758.3	19215.8	17843.2	18300.8	18300.8	723.401	18408.5	17488.1	19329	18868.7	17948.3	18408.5	727.661
65	24718.8	22364.6	22953.2	24130.3	23541.7	23541.7	930.567	17310	18676.6	19132.1	17765.5	18221	18221	720.249	18036.2	17134.4	18938	18487.1	17585.3	18036.2	712.945
70	24260.5	21950	22527.6	23682.9	23105.3	23105.3	913.316	17237.8	18598.7	19052.3	17691.5	18145.1	18145.1	717.247	17217.4	16356.6	18078.3	17647.9	16787	17217.4	680.579
75	24997.9	22617.2	23212.3	24402.7	23807.5	23807.5	941.075	17216.9	18576.1	19029.2	17670	18123.1	18123.1	716.377	17047.2	16194.8	17899.6	17473.4	16621	17047.2	673.85
80	24578.8	22238	22823.2	23993.6	23408.4	23408.4	925.298	17592.6	18981.5	19444.5	18055.6	18518.6	18518.6	732.01	17039.7	16187.8	17891.7	17465.7	16613.7	17039.7	673.555
85	24393.2	22070	22650.8	23812.4	23231.6	23231.6	918.31	17128.9	18481.2	18932	17579.7	18030.5	18030.5	712.717	17039.2	16187.3	17891.2	17465.2	16613.2	17039.2	673.534
90	24065.3	21773.4	22346.3	23492.3	22919.3	22919.3	905.966	17301.8	18667.7	19123	17757.1	18212.4	18212.4	719.907	17003.4	16153.2	17853.5	17428.4	16578.3	17003.4	672.117
95	24713.7	22360.1	22948.5	24125.3	23536.9	23536.9	930.378	17063.8	18410.9	18859.9	17512.8	17961.8	17961.8	710.004	17091.1	16236.5	17945.6	17518.3	16663.8	17091.1	675.584
100	24187.6	21884	22459.9	23611.7	23035.8	23035.8	910.57	17160.2	18514.9	18966.5	17611.8	18063.3	18063.3	714.016	17018.5	16167.6	17869.4	17444	16593	17018.5	672.715
105	24374.7	22053.3	22633.6	23794.3	23214	23214	917.612	16971.5	18311.4	18758	17418.1	17864.7	17864.7	706.166	17017.7	16166.8	17868.6	17443.2	16592.3	17017.7	672.684
110	24280.7	21968.2	22546.4	23702.6	23124.5	23124.5	914.075	16890.7	18224.2	18668.7	17335.2	17779.7	17779.7	702.804	17013.4	16162.7	17864.1	17438.7	16588.1	17013.4	672.514
115	24331.1	22013.8	22593.1	23751.8	23172.4	23172.4	915.971	16851.8	18182.2	18625.7	17295.2	17738.7	17738.7	701.184	17071.4	16217.8	17925	17498.2	16644.6	17071.4	674.806
120	23740.2	21479.2	22044.4	23174.9	22609.7	22609.7	893.726	16844.8	18174.7	18617.9	17288.1	17731.4	17731.4	700.894	17011.2	16160.6	17861.8	17436.5	16585.9	17011.2	672.427
Fig. 1F Cell FlAsH fluorescence after FLVCR1b siRNA transfected cell cultures received vehicle, vehicle plus heme (5 M), or δ-ALA/Fe
Time, min	FLVCR1b siRNA, 0 uM heme					Mean	SEM	FLVCR1b siRNA, 5 uM heme					Mean	SEM	FLVCR1b siRNA, D-ALA+Fe					Mean	SEM
0	24023.9	23423.3	24624.5	25225.1	22822.7	24023.9	949.63	23669.7	22486.2	24261.5	23078	24853.2	23669.7	935.628	24211.8	23001.3	25422.4	24817.1	23606.6	24211.8	957.057
5	24006.7	23406.5	24606.8	25207	22806.3	24006.7	948.947	23163.5	22005.3	23742.6	22584.4	24321.7	23163.5	915.619	23979.6	22780.6	25178.6	24579.1	23380.1	23979.6	947.877
10	23933.6	23335.3	24532	25130.3	22736.9	23933.6	946.059	22556.2	21428.3	23120.1	21992.2	23684	22556.2	891.611	23229	22067.5	24390.4	23809.7	22648.3	23229	918.207
15	23556.9	22968	24145.8	24734.7	22379.1	23556.9	931.168	22049.7	20947.2	22600.9	21498.4	23152.1	22049.7	871.589	22800.7	21660.6	23940.7	23370.7	22230.6	22800.7	901.275
20	23672	23080.2	24263.8	24855.6	22488.4	23672	935.72	21766.9	20678.5	22311	21222.7	22855.2	21766.9	860.411	22775.1	21636.4	23913.9	23344.5	22205.8	22775.1	900.266
25	23700.7	23108.1	24293.2	24885.7	22515.6	23700.7	936.851	21290.7	20226.2	21823	20758.5	22355.3	21290.7	841.59	22693.5	21558.8	23828.2	23260.9	22126.2	22693.5	897.04
30	23832	23236.2	24427.8	25023.6	22640.4	23832	942.041	20263.9	19250.7	20770.5	19757.3	21277.1	20263.9	801	22211.2	21100.7	23321.8	22766.5	21656	22211.2	877.976
35	23735.7	23142.3	24329.1	24922.5	22548.9	23735.7	938.238	19720.2	18734.1	20213.2	19227.2	20706.2	19720.2	779.508	22162.4	21054.3	23270.5	22716.5	21608.3	22162.4	876.046
40	23545.5	22956.9	24134.1	24722.8	22368.2	23545.5	930.718	19484.7	18510.5	19971.8	18997.6	20459	19484.7	770.201	22034.6	20932.9	23136.3	22585.4	21483.7	22034.6	870.993
45	23505.5	22917.9	24093.1	24680.8	22330.2	23505.5	929.136	19147	18189.6	19625.7	18668.3	20104.3	19147	756.852	22551.7	21424.1	23679.3	23115.5	21987.9	22551.7	891.433
50	23822.1	23226.5	24417.6	25013.2	22631	23822.1	941.65	18959.6	18011.6	19433.6	18485.6	19907.6	18959.6	749.443	22533.5	21406.8	23660.2	23096.8	21970.1	22533.5	890.714
55	23443.6	22857.5	24029.7	24615.7	22271.4	23443.6	926.688	18730.5	17794	19198.8	18262.2	19667	18730.5	740.388	22311.3	21195.7	23426.8	22869.1	21753.5	22311.3	881.931
60	23874.2	23277.4	24471.1	25068	22680.5	23874.2	943.712	18471.4	17547.9	18933.2	18009.6	19395	18471.4	730.147	22093.3	20988.7	23198	22645.7	21541	22093.3	873.316
65	23872.7	23275.9	24469.5	25066.4	22679.1	23872.7	943.652	18239.1	17327.1	18695.1	17783.1	19151	18239.1	720.963	22075.5	20971.7	23179.3	22627.4	21523.6	22075.5	872.612
70	23572.8	22983.5	24162.1	24751.4	22394.2	23572.8	931.797	18082.1	17178	18534.1	17630	18986.2	18082.1	714.757	22063.5	20960.4	23166.7	22615.1	21512	22063.5	872.138
75	23123.7	22545.6	23701.8	24279.9	21967.5	23123.7	914.044	18021.9	17120.8	18472.5	17571.4	18923	18021.9	712.379	22110.9	21005.4	23216.4	22663.7	21558.1	22110.9	874.01
80	23880.5	23283.5	24477.5	25074.5	22686.5	23880.5	943.959	17914.3	17018.6	18362.2	17466.5	18810	17914.3	708.126	22418.8	21297.8	23539.7	22979.3	21858.3	22418.8	886.18
85	23694.9	23102.5	24287.3	24879.6	22510.2	23694.9	936.623	17857.7	16964.8	18304.1	17411.3	18750.6	17857.7	705.887	22201.4	21091.3	23311.5	22756.4	21646.4	22201.4	877.587
90	23173.8	22594.5	23753.2	24332.5	22015.1	23173.8	916.026	17757.3	16869.4	18201.2	17313.4	18645.2	17757.3	701.918	22018.2	20917.3	23119.1	22568.7	21467.8	22018.2	870.347
95	23106	22528.3	23683.6	24261.3	21950.7	23106	913.343	17421.2	16550.1	17856.7	16985.6	18292.2	17421.2	688.632	22433.7	21312	23555.4	22994.6	21872.9	22433.7	886.771
100	23958.3	23359.3	24557.2	25156.2	22760.4	23958.3	947.034	17392.6	16523	17827.4	16957.8	18262.2	17392.6	687.503	22901.5	21756.4	24046.6	23474	22329	22901.5	905.26
105	23660.7	23069.2	24252.3	24843.8	22477.7	23660.7	935.273	17134	16277.3	17562.3	16705.6	17990.7	17134	677.281	22753.2	21615.6	23890.9	23322.1	22184.4	22753.2	899.4
110	23598	23008.1	24188	24778	22418.1	23598	932.794	17070.9	16217.3	17497.7	16644.1	17924.4	17070.9	674.786	22644.3	21512.1	23776.5	23210.4	22078.2	22644.3	895.095
115	23371.4	22787.1	23955.7	24540	22202.8	23371.4	923.836	17014.8	16164	17440.1	16589.4	17865.5	17014.8	672.568	22610.8	21480.3	23741.4	23176.1	22045.6	22610.8	893.772
120	23125.4	22547.2	23703.5	24281.6	21969.1	23125.4	914.111	17078.4	16224.5	17505.4	16651.5	17932.4	17078.4	675.084	22252.3	21139.7	23364.9	22808.6	21696	22252.3	879.6

## Sheet: Figure2
Fig. 2B Quantification of time dependent PLA signals for FLVCR1b:GAPDH after the δ-ALA/Fe addition
		Avg.dots per nuclei
	Time, min	FLVCR1b:GAPDH
	0	2.96604	4.40836	4.29786
	15	12.9089	12.461	9.08121
	30	29.3202	26.7106	26.5312
	45	8.91884	14.2221	12.9732
	60	5.14541	3.03109	2.40258
	120	3.77171	3.14645	3.18656
	P-values for one-way ANOVA, F (6, 14) = 103.0
		p-value
	0 vs. 15 min	0.0002
	0 vs. 30 min	<0.0001
	0 vs. 45 min	<0.0001
	0 vs. 60 min	0.9995
	0 vs. 120 min	0.9965
Fig. 2C Western blots showing relative levels of FLVCR1b and GAPDH proteins in the IP samples with different δ-ALA/Fe addition times
Fig. 2D Fold change in the GAPDH interaction with FLVCR1b versus time after the δ-ALA/Fe addition
	Time, min	Nor. GAPDH expression
	0	1	1	1
	15	1.29239	1.35596	0.759036
	30	2.62449	2.2035	2.50454
	60	1.67216	0.622409	1.15226
	P-values for one-way ANOVA, F (3, 8) = 12.83
		p-value
	0 vs. 15	0.9199
	0 vs. 30	0.0017
	0 vs. 60	0.899
Fig. 2F Quantification of PLA signals for FLVCR1b:GAPDH in siFLVCR1b cells after the δ-ALA/Fe addition
			Avg.dots per nuclei
		Time, min	FLVCR1b:GAPDH
		0	1.33396	1.52142	2.58238
		30	1.30908	2.01257	2.09764
		120	3.02548	3.24197	2.90941
	P-values for one-way ANOVA, F (3, 8) = 12.96
		p-value
	0 vs. 30 min	>0.9999
	0 vs. 120 min	0.0145
Fig. 2H Quantification of PLA signals for FLVCR1b:GAPDH in FLVCR1b-retransfected rescued cells after the δ-ALA/Fe addition
			Avg.dots per nuclei
		Time, min	FLVCR1b:GAPDH
		0	1.52775	3.09793	1.78237
		30	28.0076	18.1988	26.4268
		120	3.85966	2.27714	1.32227
	P-values for one-way ANOVA, F (3, 8) = 49.91
		p-value
	0 vs. 30 min	<0.0001
	0 vs. 120 min	0.9971

## Sheet: Figure3
Fig. 3A Heme content of the reisolated mitochondria by the hemechromogen assay
		pmol/mg
	Mito	390.937	413.136	483.883
	Mito+ δALA	1400.99	1334.46	1595.78
	P-values for unpaired t-test, t=12.18, df=4
		p-value
	Mito vs Mito + δALA	0.0003
Fig. 3B Heme content by the intensity of the visible spectra 420 nm peak
	Wavelength	305	305.5	306	306.5	307	307.5	308	308.5	309	309.5	310	310.5	311	311.5	312	312.5	313	313.5	314	314.5	315	315.5	316	316.5	317	317.5	318	318.5	319	319.5	320	320.5	321	321.5	322	322.5	323	323.5	324	324.5	325	325.5	326	326.5	327	327.5	328	328.5
	Mito + δALA	0.00443	0.00382	0.00328	0.00299	0.00213	0.00211	0.00168	0.00113	0.000605101	0.000543475	0.000391373	-0.000124193	-4.57961e-05	-0.000208703	-0.000367702	-0.000390618	-0.000287642	-0.000213128	-0.000337138	-0.000317469	-0.000353148	-0.000372361	3.4282e-05	-0.000122397	0.000204208	0.000444247	0.00069357	0.000825974	0.00105	0.00121	0.0014	0.00159	0.00198	0.00212	0.00233	0.00303	0.00297	0.0033	0.00389	0.00414	0.00433	0.00481	0.00533	0.00545	0.00618	0.00628	0.00671	0.00734
	Mito	0.00161	0.0016	0.00132	0.00155	0.00115	0.0016	0.00122	0.00122	0.000666883	0.000799879	0.000861177	0.000575535	0.000655348	0.000495058	0.000361049	0.000345978	0.000437277	0.000270025	7.14466e-05	-0.000118324	-0.000295618	-0.000328147	-4.0113e-05	-0.000288833	-0.00019015	-0.000275206	-6.72311e-05	-0.000234367	-0.000143052	-0.000208863	-0.000160039	-0.000192307	-0.000162465	-9.5585e-05	-4.22553e-05	0.000269072	-0.00010456	0.000143168	0.000162362	0.000165908	5.1876e-05	0.00026918	0.000334309	0.000202516	0.000432854	0.000457529	0.000528149	0.000982554
Fig. 3D Quantification of the PLA results from mito samples before or after the 30 min incubation with -ALA, ADP, and cell supernatant
		Avg.dots per nuclei
	Mito	1.52	3.19	1.73
	Mito+ δALA	9.1	14.64	15.67
	P-values for unpaired t-test, t=5.217, df=4
		p-value
	Mito vs Mito + δALA	0.0064
Fig. 3E 14C-heme release from mitochondria, counts from supernatant
		Counts per minute					Counts per minute					Counts per minute
	Time, min	Control			Mean	SEM	GST			Mean	SEM	GAPDH			Mean	SEM
	0	1838	2162	2091	2030.33	170.307	2013	2108	2013	2044.67	54.8483	1500	1424	1456	1460	38.1576
	5	1757	2257	2089	2034.33	254.443	2626	2139	2160	2308.33	275.308	1737	2099	2035	1957	193.194
	10	1510	2443	2297	2083.33	501.859	2866	2816	2711	2797.67	79.1096	2516	2447	2408	2457	54.69
	15	1650	2425	2136	2070.33	391.651	3278	2780	2876	2978	264.204	4171	4544	4874	4529.67	351.719
	30	1549	2312	1880	1913.67	382.613	2705	2965	2975	2881.67	153.08	6363	6070	6048	6160.33	175.859
	60	1567	2314	2061	1980.67	379.924	2940	3215	3617	3257.33	340.48	6174	6592	6819	6528.33	327.179
Fig. 3F 14C-heme release from mitochondria, counts from pellets
		Counts per minute					Counts per minute					Counts per minute
	Time, min	Control			Mean	SEM	GST			Mean	SEM	GAPDH			Mean	SEM
	0	7798.22	7692.66	7804.66	7765.19	62.8858	8066.11	8083.78	7555	7901.63	300.319	5808.67	5791.33	6641	6080.33	485.629
	5	7822	7181.66	7325.33	7443	335.992	7775.66	7810.89	7765	7783.85	24.0151	5681.67	5761.33	6154.33	5865.78	253.051
	10	8034.55	7325.66	7045	7468.41	509.987	6957.11	6888.89	7264	7036.67	199.809	4696.44	4771.44	4629.67	4699.18	70.9281
	15	8096.44	7070.33	7279.33	7482.04	542.256	6826.56	6875.67	7196	6966.07	200.63	3191.44	3184.77	2416.67	2930.96	445.405
	30	7171	7345.67	6494.33	7003.67	449.658	6204.22	6611.34	6760	6525.19	287.729	2549.33	2570.11	1943.67	2354.37	355.831
	60	7371.33	7787.67	7693.67	7617.56	218.353	5784	6238.78	6691	6237.93	453.501	1921.78	1895.22	1454	1757	262.741
Fig. 3G Heme transfer to FlAsH-labeled HA-TC-GAPDH upon addition of reisolated mitochondria incubated with -ALA, ADP, and cell supernatant
	Time, h:min	HA-TC-GAPDH			Mean	SEM	Mito+HA-TC-GAPDH			Mean	SEM
	00:00:00	12443	12017	13524	12661.3	776.862	12754	11015	8863	10877.3	1949.15
	00:02:00	12386	12053	13355	12598	676.394	9848	10045	6984	8959	1713.23
	00:04:00	12347	11954	13531	12610.7	820.897	9200	9656	6693	8516.33	1595.43
	00:06:00	12222	11989	13574	12595	855.805	9305	9246	6795	8448.67	1432.42
	00:08:00	12221	11933	13542	12565.3	857.989	9043	8721	6693	8152.33	1274.03
	00:10:00	12205	11860	13414	12493	816.05	8891	8266	6332	7829.67	1334.13
	00:12:00	12149	11950	13422	12507	798.636	8583	7890	6132	7535	1263.47
	00:14:00	12118	11885	13420	12474.3	827.216	8021	7354	5809	7061.33	1134.67
	00:16:00	12036	11874	13309	12406.3	785.918	7415	6930	5587	6644	946.965
	00:18:00	12195	11846	13387	12476	808.017	6851	6522	5526	6299.67	689.913
	00:20:00	11921	11779	13290	12330	834.411	6399	6361	5612	6124	443.812
	00:22:00	12014	11708	13264	12328.7	824.345	5925	6177	5543	5881.67	319.214
	00:24:00	12062	11666	13286	12338	844.531	5771	6021	5083	5625	485.745
	00:26:00	12150	11758	13379	12429	845.749	5718	5574	4424	5238.67	709.186
	00:28:00	12033	11708	13236	12325.7	804.945	5762	4724	4668	5051.33	616.092
	00:30:00	11987	11753	13277	12339	820.714	6108	4289	4859	5085.33	930.382
	00:32:00	11916	11727	13237	12293.3	822.685	6698	4219	4588	5168.33	1337.52
	00:34:00	12130	11678	13277	12361.7	824.289	7070	4014	4479	5187.67	1646.65
	00:36:00	11907	11691	13261	12286.3	850.967	6968	3986	4431	5128.33	1608.66
	00:38:00	11881	11698	13256	12278.3	851.614	6480	4082	4336	4966	1317.3
	00:40:00	11777	11617	13241	12211.7	895.011	5859	4036	4209	4701.33	1006.29
	00:42:00	11857	11653	13374	12294.7	940.279	5531	4049	4297	4625.67	793.787
	00:44:00	11833	11697	13273	12267.7	873.296	5222	4074	4167	4487.67	637.649
	00:46:00	11952	11697	13110	12253	753.056	5170	4039	4047	4418.67	650.686
	00:48:00	11917	11648	13151	12238.7	801.47	5058	4091	3999	4382.67	586.662
	00:50:00	11883	11606	13132	12207	812.958	5052	3982	3970	4334.67	621.258
	00:52:00	11891	11596	13199	12228.7	853.18	4916	4040	3942	4299.33	536.292
	00:54:00	11723	11713	13047	12161	767.315	4869	4029	3980	4292.67	499.72
	00:56:00	11686	11622	13195	12167.7	890.272	4804	3980	3977	4253.67	476.605
	00:58:00	11669	11662	13173	12168	870.363	4727	3989	3951	4222.33	437.467
	01:00:00	11823	11528	13244	12198.3	917.508	4731	3985	3904	4206.67	455.889
	01:02:00	11844	11663	13128	12211.7	798.712	4682	3922	3864	4156	456.452
	01:04:00	11814	11641	13027	12160.7	755.237	4714	4026	3927	4222.33	428.663
	01:06:00	11919	11577	13079	12191.7	787.249	4668	3932	3827	4142.33	458.258
	01:08:00	11873	11555	13208	12212	877.093	4790	3915	3851	4185.33	524.634
	01:10:00	11805	11631	13145	12193.7	828.46	4601	3946	3849	4132	409.051
	01:12:00	11750	11541	13156	12149	878.326	4666	3996	3899	4187	417.652
	01:14:00	11784	11637	13158	12193	838.94	4622	3990	3850	4154	411.3
	01:16:00	11733	11676	13133	12180.7	825.237	4658	3911	3857	4142	447.684
	01:18:00	11858	11462	13088	12136	847.899	4590	3941	3912	4147.67	383.346
	01:20:00	11843	11631	13108	12194	798.613	4641	3977	3859	4159	421.573
	01:22:00	11813	11495	13206	12171.3	910.045	4591	3909	3898	4132.67	396.966
	01:24:00	11547	11446	13068	12020.3	908.71	4611	4016	3838	4155	404.812
	01:26:00	11749	11578	13079	12135.3	821.7	4605	3917	3850	4124	417.903
	01:28:00	11618	11566	13076	12086.7	857.182	4631	3973	3864	4156	414.957
	01:30:00	11718	11502	13131	12117	884.766	4593	3948	3893	4144.67	389.241
	01:32:00	11741	11570	13140	12150.3	861.331	4697	3963	3876	4178.67	450.993
	01:34:00	11606	11532	13169	12102.3	924.501	4667	3957	3867	4163.67	438.216
	01:36:00	11596	11550	13164	12103.3	918.852	4624	3941	3855	4140	421.356
	01:38:00	11572	11452	13052	12025.3	891.142	4670	3975	3959	4201.33	405.956
	01:40:00	11622	11605	13054	12093.7	831.716	4629	4016	3824	4156.33	420.448
	01:42:00	11627	11441	12964	12010.7	830.832	4697	3936	3850	4161	466.177
	01:44:00	11630	11433	13043	12035.3	878.206	4690	3965	3890	4181.67	441.824
	01:46:00	11624	11561	12976	12053.7	799.385	4718	3964	3903	4195	453.957
	01:48:00	11507	11437	12886	11943.3	817.123	4732	3966	3876	4191.33	470.388
	01:50:00	11584	11347	13109	12013.3	956.246	4714	4014	3818	4182	471.033
	01:52:00	11663	11496	13018	12059	834.705	4770	3996	3911	4225.67	473.318
	01:54:00	11517	11398	12941	11952	858.563	4755	3985	3934	4224.67	459.989
	01:56:00	11511	11429	12895	11945	823.745	4815	4047	3902	4254.67	490.649
	01:58:00	11471	11439	13001	11970.3	892.727	4766	4022	3910	4232.67	465.263
	02:00:00	11430	11377	12971	11926	905.384	4808	4026	3964	4266	470.408
	02:02:00	11574	11425	12951	11983.3	841.329	4774	4075	3935	4261.33	449.467
	02:04:00	11524	11397	12925	11948.7	847.911	4746	4084	3928	4252.67	434.301
	02:06:00	11307	11517	12845	11889.7	833.979	4792	4142	4005	4313	420.444
	02:08:00	11548	11302	12924	11924.7	874.145	4835	4031	3970	4278.67	482.763
	02:10:00	11342	11349	12887	11859.3	889.992	4804	4022	4051	4292.33	443.354
	02:12:00	11406	11310	12927	11881	907.133	4888	4083	4031	4334	480.482
	02:14:00	11389	11420	12931	11913.3	881.461	4882	4097	3981	4320	490.15
	02:16:00	11434	11325	12828	11862.3	838.066	4853	4121	4025	4333	452.884
	02:18:00	11234	11297	12897	11809.3	942.474	4898	4105	4049	4350.67	474.831
Fig. 3H Heme transfer from reisolated mitochondria into FlAsH-labeled apo-TC-sGCb at different incubation conditions
	Time, h:min	apo-TC-sGCb			Mean	SEM		Mito+apo-TC-sGCb			Mean	SEM	Mito+apo-TC-sGCb+GAPDH			Mean	SEM
	00:00:00	24384	24221	26060	24888.3	1017.96	0	18138	20701	20504	19781	1426.29	18234	15439	12667	15446.7	2783.51
	00:02:00	24396	24286	25985	24889	950.756	0.00139	18253	20616	20443	19770.7	1317.18	13025	11484	10549	11686	1250.3
	00:04:00	24249	24122	25948	24773	1019.56	0.00278	17949	20609	20354	19637.3	1467.69	9651	9609	11043	10101	816.066
	00:06:00	24300	24178	25812	24763.3	910.218	0.00417	17996	20590	20247	19611	1409.11	9252	9129	10809	9730	936.463
	00:08:00	24221	24263	25949	24811	985.761	0.00556	18044	20687	20249	19660	1416.53	9549	8632	10187	9456	781.66
	00:10:00	24060	24075	25853	24662.7	1030.89	0.00694	18089	20700	20328	19705.7	1412.38	9907	8367	9136	9136.67	770
	00:12:00	24206	24107	25777	24696.7	936.905	0.00833	18112	20459	20079	19550	1259.76	9551	8071	8095	8572.33	847.635
	00:14:00	24285	24025	25673	24661	886.007	0.00972	18047	20545	20323	19638.3	1382.6	8743	7512	7611	7955.33	683.933
	00:16:00	24171	24055	25638	24621.3	882.367	0.01111	18109	20567	20100	19592	1305.37	7872	6825	8168	7621.67	705.629
	00:18:00	24134	24073	25910	24705.7	1043.43	0.0125	18004	20485	20224	19571	1363.32	7208	6004	9133	7448.33	1578.28
	00:20:00	24091	23935	25757	24594.3	1009.92	0.01389	17940	20305	19976	19407	1281.06	6935	5162	9746	7281	2311.5
	00:22:00	24128	24205	25701	24678	886.78	0.01528	18078	20504	20165	19582.3	1313.77	6964	4636	10119	7239.67	2751.88
	00:24:00	24034	23980	25598	24537.3	918.961	0.01667	18009	20416	19898	19441	1266.91	7217	4416	10125	7252.67	2854.67
	00:26:00	24083	24203	25410	24565.3	733.959	0.01806	18053	20428	19936	19472.3	1253.55	7522	4580	10076	7392.67	2750.28
	00:28:00	23972	23956	25452	24460	859.134	0.01944	18026	20215	20163	19468	1249.08	7434	4759	9519	7237.33	2386.09
	00:30:00	24048	24012	25394	24484.7	787.711	0.02083	17954	20447	20016	19472.3	1332.46	7067	5119	9297	7161	2090.59
	00:32:00	23903	24103	25452	24486	842.536	0.02222	17955	20269	19973	19399	1259.27	6640	5319	8976	6978.33	1851.83
	00:34:00	23875	24114	25379	24456	808.225	0.02361	18015	20334	19984	19444.3	1250.15	6433	5449	8692	6858	1662.75
	00:36:00	23889	23903	25308	24366.7	815.249	0.025	18205	20152	19938	19431.7	1067.7	6127	5589	8343	6686.33	1459.72
	00:38:00	23982	23988	25149	24373	672.042	0.02639	18087	20219	20008	19438	1174.75	5905	5683	8181	6589.67	1382.6
	00:40:00	24077	23903	25293	24424.3	757.301	0.02778	17930	20309	19837	19358.7	1259.57	5735	5760	7870	6455	1225.49
	00:42:00	24040	24035	25485	24520	835.718	0.02917	18027	20108	20006	19380.3	1173.13	5623	5794	7662	6359.67	1131.09
	00:44:00	23988	23890	25475	24451	888.163	0.03056	17874	20116	19941	19310.3	1246.97	5511	5743	7473	6242.33	1072.08
	00:46:00	23912	24039	25253	24401.3	740.293	0.03194	17973	20074	19860	19302.3	1156.2	5304	5812	7393	6169.67	1089.46
	00:48:00	23941	23837	25143	24307	725.862	0.03333	17933	20102	19866	19300.3	1190.01	5156	5711	7323	6063.33	1125.64
	00:50:00	23969	24196	25235	24466.7	675.007	0.03472	17899	19941	19977	19272.3	1189.48	5026	5802	7326	6051.33	1170.1
	00:52:00	23913	23901	25192	24335.3	741.919	0.03611	17921	20169	19808	19299.3	1207.24	4914	5776	7254	5981.33	1183.44
	00:54:00	23816	23991	25263	24356.7	789.77	0.0375	18046	20074	19671	19263.7	1073.61	4783	5771	7131	5895	1178.9
	00:56:00	23708	23912	25105	24241.7	754.594	0.03889	17986	20087	19797	19290	1138.57	4730	5752	7194	5892	1237.95
	00:58:00	23923	23952	25154	24343	702.496	0.04028	17973	20081	19708	19254	1124.95	4602	5741	7122	5821.67	1261.94
	01:00:00	24094	23872	24910	24292	546.593	0.04167	18086	20090	19628	19268	1049.38	4626	5687	7082	5798.33	1231.78
	01:02:00	23802	23967	25100	24289.7	706.602	0.04306	17980	19968	19622	19190	1062.08	4561	5687	7055	5767.67	1248.96
	01:04:00	23818	24026	25033	24292.3	649.813	0.04444	17898	19954	19662	19171.3	1112.36	4495	5713	7071	5759.67	1288.63
	01:06:00	23900	24063	24974	24312.3	578.787	0.04583	17889	19930	19635	19151.3	1103.12	4424	5682	7041	5715.67	1308.82
	01:08:00	23755	23905	24869	24176.3	604.537	0.04722	17894	19995	19659	19182.7	1128.59	4380	5680	6982	5680.67	1301
	01:10:00	23709	23994	24848	24183.7	592.714	0.04861	17874	19925	19468	19089	1076.75	4324	5589	6927	5613.33	1301.67
	01:12:00	23825	23837	24991	24217.7	669.753	0.05	17922	19908	19627	19152.3	1074.72	4365	5570	6979	5638	1308.33
	01:14:00	23737	23869	24937	24181	658.033	0.05139	17947	19864	19507	19106	1019.47	4288	5555	6978	5607	1345.75
	01:16:00	23688	24059	24791	24179.3	561.26	0.05278	18029	19876	19569	19158	989.719	4312	5543	6921	5592	1305.19
	01:18:00	23462	23920	24704	24028.7	628.09	0.05417	17846	19905	19542	19097.7	1099.07	4241	5407	6862	5503.33	1313.15
	01:20:00	23747	23828	24711	24095.3	534.719	0.05556	18114	19936	19353	19134.3	930.474	4285	5428	6964	5559	1344.3
	01:22:00	23641	23809	24833	24094.3	645.196	0.05694	17816	19778	19481	19025	1057.5	4208	5439	6871	5506	1332.76
	01:24:00	23613	23848	24696	24052.3	569.681	0.05833	18053	19754	19451	19086	907.342	4266	5454	6816	5512	1275.99
	01:26:00	23803	23798	24654	24085	492.775	0.05972	17961	19742	19442	19048.3	953.53	4233	5356	6889	5492.67	1333.26
	01:28:00	23708	23965	24694	24122.3	511.482	0.06111	18006	19734	19348	19029.3	907.005	4262	5324	6834	5473.33	1292.49
	01:30:00	23630	23848	24592	24023.3	504.398	0.0625	17816	19757	19453	19008.7	1044	4239	5348	6840	5475.67	1305.19
	01:32:00	23741	23925	24539	24068.3	417.863	0.06389	17781	19676	19475	18977.3	1040.92	4194	5268	6826	5429.33	1323.4
	01:34:00	23630	23898	24539	24022.3	467.081	0.06528	17898	19574	19304	18925.3	899.881	4231	5278	6818	5442.33	1301.31
	01:36:00	23464	23847	24276	23862.3	406.217	0.06667	17876	19577	19171	18874.7	888.375	4148	5203	6799	5383.33	1334.67
	01:38:00	23477	23857	24506	23946.7	520.327	0.06806	17830	19728	19274	18944	991.098	4185	5198	6773	5385.33	1304.13
	01:40:00	23627	23654	24517	23932.7	506.228	0.06944	17882	19596	19421	18966.3	943.128	4238	5227	6744	5403	1262.24
	01:42:00	23503	23691	24390	23861.3	467.389	0.07083	17922	19707	19371	19000	948.571	4187	5202	6739	5376	1284.87
	01:44:00	23396	23890	24319	23868.3	461.881	0.07222	18004	19592	19153	18916.3	820.027	4150	5170	6639	5319.67	1251.23
	01:46:00	23535	23987	24327	23949.7	397.318	0.07361	17865	19403	19199	18822.3	835.326	4121	5167	6647	5311.67	1269.2
	01:48:00	23347	23757	24326	23810	491.647	0.075	17882	19359	19136	18792.3	796.218	4123	5186	6743	5350.67	1317.74
	01:50:00	23467	23593	24216	23758.7	401.042	0.07639	17968	19598	18994	18853.3	824.054	4178	5157	6702	5345.67	1272.53
	01:52:00	23525	23811	24141	23825.7	308.262	0.07778	17865	19371	19073	18769.7	797.507	4148	5129	6633	5303.33	1251.64
	01:54:00	23421	23758	24168	23782.3	374.094	0.07917	17778	19416	19152	18782	879.452	4175	5184	6674	5344.33	1257.19
	01:56:00	23481	23604	24152	23745.7	357.229	0.08056	17774	19334	19023	18710.3	825.664	4133	5170	6574	5292.33	1225.09
	01:58:00	23387	23597	24068	23684	348.736	0.08194	17774	19336	19102	18737.3	842.435	4086	5053	6608	5249	1272.37
	02:00:00	23384	23701	24105	23730	361.374	0.08333	17951	19290	19154	18798.3	736.956	4229	5095	6623	5315.67	1212.16
	02:02:00	23353	23705	23937	23665	294.048	0.08472	17801	19425	18976	18734	838.61	4204	5157	6553	5304.67	1181.44
	02:04:00	23430	23645	23998	23691	286.78	0.08611	17913	19433	18889	18745	770.164	4162	5189	6570	5307	1208.33
	02:06:00	23157	23774	24041	23657.3	453.401	0.0875	17794	19241	19031	18688.7	781.886	4181	5169	6552	5300.67	1190.97
	02:08:00	23440	23705	23875	23673.3	219.222	0.08889	17750	19360	18833	18647.7	820.845	4187	5165	6503	5285	1162.65
	02:10:00	23389	23705	23795	23629.7	213.226	0.09028	17718	19148	18817	18561	748.583	4055	5121	6556	5244	1255.03
	02:12:00	23212	23733	23743	23562.7	303.727	0.09167	17731	19120	18900	18583.7	746.579	4106	5190	6457	5251	1176.69
	02:14:00	23223	23542	23936	23567	357.157	0.09306	17636	19232	18801	18556.3	825.651	4131	5094	6535	5253.33	1209.89
	02:16:00	23192	23517	23753	23487.3	281.674	0.09444	17740	19126	18862	18576	735.932	4159	5117	6523	5266.33	1189.05
	02:18:00	23252	23693	23614	23519.7	235.147	0.09583	17736	19114	18855	18568.3	732.362	4229	5086	6520	5278.33	1157.55
[truncated: 353 more columns]

## Sheet: Figure4
Fig.4A Time course of transfer of mitochondrial heme to FlAsH-HA-TC-GAPDH in siTANGO2 vs control siRNA treated cells
	Time, h:min	Control			Mean	SEM	Control siRNA			Mean	SEM	siTANGO2			Mean	SEM
	00:00:00	0	0	0	0	0	0	0	0	0	0	0	0	0	0	0
	00:02:00	-0.031499	-0.00624348	-0.000595757	-0.0127794	0.0164557	-0.00130903	-0.00122876	-0.00471675	-0.00241818	0.00199102	-0.000438369	0.00991844	-0.00737481	0.000701753	0.00870282
	00:04:00	-0.0323587	-0.0132986	-0.00706731	-0.0175749	0.0131768	-0.00113686	-0.00123515	-0.00538112	-0.00258437	0.00242255	-0.00441074	0.00580146	-0.0300937	-0.00956765	0.0184949
	00:06:00	-0.0346913	-0.0461957	-0.016944	-0.0326103	0.0147364	-0.00159768	-0.00654325	-0.00303641	-0.00372578	0.00254384	-0.00700276	0.00737084	-0.0205581	-0.00672999	0.0139665
	00:08:00	-0.0452835	-0.0551406	-0.0245604	-0.0416615	0.0156085	-0.00176833	-0.0254085	-0.00880685	-0.0119946	0.0121382	-0.00346876	-0.00431089	-0.0206726	-0.00948408	0.00969868
	00:10:00	-0.0581702	-0.0655087	-0.034617	-0.0527653	0.0161395	3.24093e-05	-0.0414144	-0.00934272	-0.0169082	0.0217345	-0.0101071	0.00369449	-0.0209308	-0.0091145	0.0123426
	00:12:00	-0.0598501	-0.100481	-0.0427052	-0.0676788	0.0296729	-0.00191671	-0.0519196	-0.00299704	-0.0189444	0.0285624	-0.00867747	-0.0088622	-0.0201211	-0.0125536	0.00655433
	00:14:00	-0.0654584	-0.0964203	-0.0494058	-0.0704281	0.023898	-0.00349362	-0.0552094	-0.00799867	-0.0222339	0.0286463	-0.0100745	-0.00249715	-0.0188188	-0.0104635	0.00816779
	00:16:00	-0.0676252	-0.110768	-0.056146	-0.0781798	0.0288001	-0.0212661	-0.0604074	-0.00820099	-0.0299582	0.0271669	-0.0232654	-0.00497774	-0.0217861	-0.0166764	0.0101583
	00:18:00	-0.0762478	-0.108314	-0.0568165	-0.0804596	0.0260061	-0.030519	-0.06323	-0.0103259	-0.0346916	0.0266977	-0.0186613	-0.0107571	-0.0200071	-0.0164752	0.00499749
	00:20:00	-0.0739751	-0.113745	-0.0654456	-0.0843886	0.0257786	-0.032184	-0.072189	-0.021338	-0.0419037	0.0267827	-0.0218635	-0.0146392	-0.0189896	-0.0184974	0.00363721
	00:22:00	-0.0756065	-0.113939	-0.0705341	-0.0866932	0.0237315	-0.0420876	-0.0762458	-0.0309547	-0.0497627	0.0236009	-0.0202891	-0.00788005	-0.019496	-0.0158884	0.00694673
	00:24:00	-0.0758135	-0.11367	-0.0774659	-0.088983	0.0213952	-0.0502638	-0.087763	-0.0434793	-0.060502	0.0238512	-0.0287072	-0.0135136	-0.0182514	-0.0201574	0.00777404
	00:26:00	-0.0803784	-0.122113	-0.0805673	-0.0943529	0.0240411	-0.0557927	-0.0905487	-0.0476793	-0.0646736	0.0227728	-0.0299865	-0.0156348	-0.0192849	-0.0216354	0.00745899
	00:28:00	-0.0832303	-0.123086	-0.0811771	-0.095831	0.0236254	-0.0524808	-0.102501	-0.0556512	-0.0702111	0.028009	-0.0308521	-0.0180208	-0.0194456	-0.0227728	0.00703303
	00:30:00	-0.071759	-0.123726	-0.0890399	-0.0948417	0.0264649	-0.0545358	-0.109133	-0.0618257	-0.0751647	0.029642	-0.028478	-0.0191771	-0.0145084	-0.0207212	0.00711169
	00:32:00	-0.0853121	-0.113259	-0.0938013	-0.0974576	0.0143279	-0.0633972	-0.105114	-0.0789495	-0.0824868	0.0210819	-0.0334258	-0.0207914	-0.0129849	-0.0224007	0.010315
	00:34:00	-0.0872339	-0.125801	-0.0983606	-0.103799	0.0198505	-0.0792859	-0.111145	-0.0760344	-0.0888217	0.0194007	-0.0313517	-0.0200198	-0.0183617	-0.0232444	0.00706991
	00:36:00	-0.0949968	-0.127542	-0.0997017	-0.107413	0.0175898	-0.0659667	-0.116863	-0.0930642	-0.0919645	0.0254659	-0.0349533	-0.0254831	-0.0138668	-0.0247677	0.0105615
	00:38:00	-0.0945568	-0.130387	-0.105204	-0.110049	0.0184	-0.0631121	-0.11277	-0.0919716	-0.0892845	0.0249376	-0.031837	-0.0245939	-0.0120968	-0.0228426	0.00998599
	00:40:00	-0.0970528	-0.134906	-0.107325	-0.113095	0.0195749	-0.0725696	-0.1249	-0.0932255	-0.0968984	0.0263579	-0.0342763	-0.0263596	-0.00757684	-0.0227376	0.0137133
	00:42:00	-0.100753	-0.13258	-0.109791	-0.114375	0.0164009	-0.0779708	-0.122583	-0.0989248	-0.0998262	0.0223198	-0.0326119	-0.0265953	-0.00369218	-0.0209665	0.0152594
	00:44:00	-0.0976885	-0.13093	-0.114679	-0.114432	0.0166223	-0.080525	-0.130482	-0.0968278	-0.102612	0.0254759	-0.0365755	-0.0286234	-0.00355272	-0.0229172	0.0172351
	00:46:00	-0.102274	-0.13483	-0.116886	-0.117997	0.0163064	-0.085033	-0.134171	-0.105956	-0.108387	0.0246591	-0.0305442	-0.0300785	-0.0052978	-0.0219735	0.0144435
	00:48:00	-0.10868	-0.133939	-0.119209	-0.120609	0.0126876	-0.107613	-0.128992	-0.104118	-0.113575	0.0134659	-0.0354896	-0.0313405	-0.00462013	-0.0238167	0.0167537
	00:50:00	-0.108041	-0.13887	-0.118811	-0.121907	0.0156456	-0.106883	-0.134247	-0.110594	-0.117241	0.014844	-0.0343336	-0.0277169	-0.00835367	-0.0234681	0.0135011
	00:52:00	-0.107385	-0.135113	-0.120109	-0.120869	0.0138795	-0.113105	-0.129745	-0.0972478	-0.113366	0.0162501	-0.0366368	-0.0326095	-0.0061881	-0.0251448	0.01654
	00:54:00	-0.104878	-0.135391	-0.11966	-0.119976	0.0152591	-0.115982	-0.132557	-0.117139	-0.121893	0.00925383	-0.0369908	-0.0339109	-0.00729103	-0.0260643	0.0163309
	00:56:00	-0.102957	-0.136929	-0.122207	-0.120698	0.0170362	-0.114533	-0.134147	-0.112385	-0.120355	0.0119922	-0.034826	-0.0267151	-0.00214966	-0.0212303	0.0170147
	00:58:00	-0.110417	-0.142719	-0.126353	-0.126496	0.0161515	-0.123341	-0.139309	-0.11721	-0.12662	0.0114084	-0.0379201	-0.0301069	-0.00666109	-0.024896	0.0162679
	01:00:00	-0.111239	-0.144362	-0.124468	-0.12669	0.016673	-0.117116	-0.136482	-0.107918	-0.120505	0.0145803	-0.0303978	-0.036345	-0.00580419	-0.0241823	0.0161913
	01:02:00	-0.112426	-0.14269	-0.125187	-0.126768	0.0151938	-0.104495	-0.143026	-0.110022	-0.119181	0.0208349	-0.0274303	-0.0330029	-0.00914534	-0.0231928	0.0124805
	01:04:00	-0.112357	-0.144851	-0.126237	-0.127815	0.0163042	-0.12224	-0.13696	-0.117689	-0.12563	0.0100728	-0.0312785	-0.0347922	-0.00837859	-0.0248164	0.0143436
	01:06:00	-0.115751	-0.138955	-0.126667	-0.127124	0.0116089	-0.115699	-0.142667	-0.120496	-0.126287	0.0143865	-0.0283205	-0.035329	-0.00449817	-0.0227159	0.0161615
	01:08:00	-0.115481	-0.14993	-0.125483	-0.130298	0.0177222	-0.125811	-0.136715	-0.117875	-0.1268	0.00945868	-0.0301822	-0.034603	-0.00941949	-0.0247349	0.0134465
	01:10:00	-0.118675	-0.145348	-0.124715	-0.12958	0.0139857	-0.130968	-0.137475	-0.122056	-0.130166	0.00774088	-0.0255909	-0.0325268	-0.0123439	-0.0234872	0.0102546
	01:12:00	-0.117579	-0.142007	-0.127288	-0.128958	0.0122996	-0.135713	-0.136895	-0.11779	-0.130132	0.0107055	-0.0305696	-0.0350696	-0.0138227	-0.0264873	0.0111963
	01:14:00	-0.120655	-0.131851	-0.13087	-0.127792	0.0062	-0.138206	-0.142272	-0.112977	-0.131152	0.0158708	-0.0325626	-0.037942	-0.0131843	-0.0278963	0.0130218
	01:16:00	-0.121522	-0.121358	-0.129272	-0.124051	0.00452279	-0.121563	-0.136299	-0.120295	-0.126052	0.00889652	-0.0315228	-0.0339086	-0.0132957	-0.0262423	0.0112754
	01:18:00	-0.122305	-0.114826	-0.129155	-0.122096	0.00716696	-0.125741	-0.139295	-0.122293	-0.12911	0.00898805	-0.0328609	-0.0385994	-0.0115018	-0.027654	0.0142795
	01:20:00	-0.12591	-0.128959	-0.127467	-0.127446	0.00152472	-0.136125	-0.137463	-0.12285	-0.132146	0.00807848	-0.0327114	-0.0373563	-0.0132543	-0.027774	0.0127871
	01:22:00	-0.119889	-0.140371	-0.130203	-0.130154	0.0102413	-0.140396	-0.139054	-0.121632	-0.133694	0.0104673	-0.0273961	-0.0328649	-0.00501252	-0.0217578	0.0147574
	01:24:00	-0.123775	-0.117455	-0.129145	-0.123458	0.00585134	-0.136604	-0.13723	-0.120192	-0.131342	0.00966135	-0.0277557	-0.0316361	-0.00732656	-0.0222394	0.0130598
	01:26:00	-0.119636	-0.116686	-0.131979	-0.122767	0.00811306	-0.132975	-0.1441	-0.116188	-0.131088	0.0140514	-0.0300119	-0.031882	-0.0109254	-0.0242731	0.0115972
	01:28:00	-0.121956	-0.153362	-0.131264	-0.135527	0.0161314	-0.132868	-0.141793	-0.123943	-0.132868	0.00892521	-0.0233242	-0.0304931	-0.0109631	-0.0215935	0.00987939
	01:30:00	-0.121226	-0.134594	-0.130338	-0.128719	0.00682967	-0.134994	-0.141131	-0.117062	-0.131063	0.012507	-0.0244866	-0.0315911	-0.00511168	-0.0203965	0.0137054
	01:32:00	-0.121188	-0.115341	-0.127785	-0.121438	0.00622605	-0.140851	-0.140281	-0.120634	-0.133922	0.0115118	-0.0265153	-0.0295638	-0.0117118	-0.022597	0.00954927
	01:34:00	-0.125621	-0.115888	-0.129151	-0.123554	0.00686874	-0.145601	-0.138465	-0.11824	-0.134102	0.0141925	-0.025964	-0.0376953	-0.00686736	-0.0235089	0.0155599
	01:36:00	-0.123134	-0.12667	-0.129432	-0.126412	0.00315724	-0.137389	-0.136454	-0.118646	-0.13083	0.0105614	-0.0257094	-0.0375589	-0.00768714	-0.0236518	0.0150418
	01:38:00	-0.125147	-0.12147	-0.130043	-0.125553	0.00430124	-0.130891	-0.138208	-0.12604	-0.131713	0.00612519	-0.028264	-0.0347638	-0.0136472	-0.0255584	0.0108152
	01:40:00	-0.122187	-0.121822	-0.131426	-0.125145	0.00544274	-0.14278	-0.139874	-0.12406	-0.135571	0.0100746	-0.0261462	-0.0426439	-0.00396844	-0.0242528	0.0194071
	01:42:00	-0.124592	-0.151257	-0.132218	-0.136022	0.0137333	-0.147652	-0.136046	-0.121345	-0.135015	0.0131837	-0.0285592	-0.0301557	-0.00465831	-0.0211244	0.0142824
	01:44:00	-0.123168	-0.140694	-0.131487	-0.131783	0.00876668	-0.144612	-0.141334	-0.123036	-0.136328	0.0116267	-0.030039	-0.0343476	-0.00724119	-0.0238759	0.0145663
	01:46:00	-0.125227	-0.120101	-0.131179	-0.125502	0.00554373	-0.146487	-0.133314	-0.122394	-0.134065	0.0120643	-0.0243863	-0.0333773	-0.00894384	-0.0222358	0.0123579
	01:48:00	-0.121884	-0.1337	-0.129761	-0.128448	0.00601634	-0.139913	-0.13432	-0.117094	-0.130442	0.0118932	-0.0260515	-0.0299642	-0.0119138	-0.0226432	0.00949562
	01:50:00	-0.12376	-0.137296	-0.129873	-0.130309	0.00677859	-0.141554	-0.131672	-0.118331	-0.130519	0.011654	-0.0258964	-0.0301132	-0.00933146	-0.0217803	0.0109853
	01:52:00	-0.123176	-0.120545	-0.12818	-0.123967	0.00387854	-0.146323	-0.131105	-0.10726	-0.128229	0.0196898	-0.026719	-0.0321382	-0.0106152	-0.0231575	0.0111948
	01:54:00	-0.127356	-0.125019	-0.127495	-0.126624	0.00139146	-0.14549	-0.12928	-0.111757	-0.128842	0.0168706	-0.0261104	-0.0363726	-0.0104286	-0.0243039	0.013066
	01:56:00	-0.125033	-0.128638	-0.129308	-0.12766	0.00229958	-0.144136	-0.13144	-0.120181	-0.131919	0.0119845	-0.0277405	-0.0312924	-0.00513236	-0.0213884	0.0141897
	01:58:00	-0.12851	-0.129968	-0.127646	-0.128708	0.00117361	-0.139637	-0.131687	-0.113913	-0.128412	0.0131711	-0.0294017	-0.0340102	-0.00507615	-0.0228294	0.0155465
	02:00:00	-0.12912	-0.130343	-0.129072	-0.129512	0.00072039	-0.141844	-0.133051	-0.112924	-0.129273	0.0148255	-0.0278742	-0.031979	-0.0108862	-0.0235798	0.0111829
	02:02:00	-0.126136	-0.148893	-0.129672	-0.1349	0.0122463	-0.1329	-0.121451	-0.111919	-0.12209	0.0105051	-0.0301591	-0.0338904	-0.00941312	-0.0244876	0.0131875
	02:04:00	-0.133286	-0.140854	-0.128216	-0.134119	0.00635973	-0.137614	-0.117229	-0.109873	-0.121572	0.0143712	-0.0266188	-0.0371427	-0.00839503	-0.0240522	0.0145447
	02:06:00	-0.12722	-0.136275	-0.127879	-0.130458	0.00504885	-0.136632	-0.126434	-0.111007	-0.124691	0.012901	-0.0260849	-0.0304624	-0.011041	-0.0225294	0.0101872
	02:08:00	-0.127118	-0.153296	-0.127605	-0.136006	0.0149751	-0.143713	-0.121312	-0.107262	-0.124096	0.018384	-0.0268105	-0.0295977	-0.0213434	-0.0259172	0.00419903
	02:10:00	-0.128316	-0.151326	-0.126619	-0.135421	0.0138007	-0.142683	-0.12826	-0.109035	-0.126659	0.0168809	-0.0268471	-0.0321074	-0.0165912	-0.0251819	0.007891
Fig.4B Effect of TANGO2 knockdown on the delivery of mitochondrial heme to FlAsH-TC-sGCb
	Time, h:min	Control			Mean	SEM	Control siRNA			Mean	SEM	siTANGO2			Mean	SEM
	00:00:00	0	0	0	0	0	0	0	0	0	0	0	0	0	0	0
	00:02:00	-0.0118446	-0.0472022	-0.0149463	-0.0246644	0.0195799	-0.0480975	-0.0562466	-0.0120469	-0.038797	0.0235219	-0.0029917	0.000998322	-0.0709331	-0.0243088	0.0404271
	00:04:00	-0.0287748	-0.066485	-0.0289397	-0.0413998	0.0217246	-0.0953994	-0.0407691	-0.00829603	-0.0481548	0.0440189	-0.00740957	-0.00778568	-0.0526817	-0.0226256	0.02603
	00:06:00	-0.0381102	-0.0808286	-0.0459482	-0.0549623	0.022741	-0.11856	-0.0476295	-0.0497937	-0.0719945	0.0403417	-0.0095339	-0.00910562	-0.0487917	-0.0224771	0.0227901
	00:08:00	-0.0647371	-0.103561	-0.0712769	-0.0798582	0.0207857	-0.133565	-0.08474	-0.0624105	-0.0935719	0.0363903	-0.0151078	-0.0117393	-0.0424146	-0.0230872	0.0168225
	00:10:00	-0.0873282	-0.122471	-0.102633	-0.104144	0.0176203	-0.150001	-0.102008	-0.0733771	-0.108462	0.0387178	-0.0192498	-0.0157317	-0.0471773	-0.0273863	0.0172296
	00:12:00	-0.0896747	-0.149269	-0.104759	-0.114567	0.0309842	-0.167696	-0.104398	-0.0871092	-0.119734	0.0424258	-0.0210172	-0.0179619	-0.0448473	-0.0279421	0.0147198
	00:14:00	-0.0972705	-0.165195	-0.123884	-0.128783	0.0342264	-0.184003	-0.126672	-0.118725	-0.143133	0.0356166	-0.0183796	-0.0164851	-0.0480583	-0.027641	0.0177073
	00:16:00	-0.0923476	-0.180664	-0.130761	-0.134591	0.0442827	-0.234537	-0.19611	-0.120902	-0.18385	0.057801	-0.017808	-0.0147272	-0.0570996	-0.0298783	0.0236246
	00:18:00	-0.108997	-0.190563	-0.137069	-0.145543	0.0414378	-0.24754	-0.188224	-0.131698	-0.189154	0.0579265	-0.0333267	-0.0152506	-0.0615765	-0.0367179	0.0233484
	00:20:00	-0.13373	-0.193718	-0.147807	-0.158418	0.0313704	-0.258253	-0.19184	-0.161064	-0.203719	0.0496716	-0.0280827	-0.0159423	-0.0742775	-0.0394342	0.0307797
	00:22:00	-0.149127	-0.209201	-0.154912	-0.17108	0.0331405	-0.266643	-0.192761	-0.167882	-0.209095	0.0513666	-0.0323299	-0.0165776	-0.0808211	-0.0432429	0.0334832
	00:24:00	-0.167683	-0.230632	-0.153614	-0.183976	0.0410126	-0.273674	-0.209561	-0.16889	-0.217375	0.0528274	-0.0312649	-0.020437	-0.0791749	-0.0436256	0.031259
	00:26:00	-0.195753	-0.236588	-0.170686	-0.201009	0.0332639	-0.276339	-0.214142	-0.171534	-0.220672	0.0527066	-0.0364321	-0.0273706	-0.0806652	-0.048156	0.028516
	00:28:00	-0.206578	-0.244256	-0.187083	-0.212639	0.0290647	-0.279109	-0.232312	-0.176313	-0.229245	0.0514668	-0.0352449	-0.028257	-0.087334	-0.0502786	0.0322805
	00:30:00	-0.209672	-0.247202	-0.186597	-0.21449	0.0305884	-0.281758	-0.23203	-0.171246	-0.228345	0.0553479	-0.0354368	-0.0289205	-0.0916928	-0.0520167	0.0345146
	00:32:00	-0.190845	-0.247779	-0.188135	-0.20892	0.0336807	-0.277582	-0.23067	-0.176393	-0.228215	0.0506394	-0.0369725	-0.0316238	-0.0990087	-0.0558683	0.0374563
	00:34:00	-0.190149	-0.254257	-0.204611	-0.216339	0.0336246	-0.281335	-0.233598	-0.184063	-0.232999	0.0486389	-0.0408799	-0.0305656	-0.100364	-0.05727	0.0376755
	00:36:00	-0.194549	-0.256749	-0.217651	-0.222983	0.0314409	-0.284241	-0.236129	-0.192019	-0.237463	0.0461258	-0.0380019	-0.0293479	-0.103975	-0.0571081	0.0408175
	00:38:00	-0.204072	-0.238291	-0.216246	-0.219536	0.0173451	-0.284577	-0.251592	-0.20064	-0.245603	0.0422878	-0.0334504	-0.0300695	-0.112545	-0.0586882	0.0466717
	00:40:00	-0.203138	-0.230409	-0.223528	-0.219025	0.0141819	-0.288031	-0.254745	-0.219198	-0.253991	0.0344229	-0.0279917	-0.0292774	-0.113955	-0.0570746	0.0492638
	00:42:00	-0.199423	-0.235605	-0.212229	-0.215752	0.0183462	-0.293186	-0.263448	-0.247529	-0.268054	0.0231743	-0.0255417	-0.0295999	-0.116419	-0.057187	0.0513368
	00:44:00	-0.200271	-0.245156	-0.212709	-0.219379	0.0231735	-0.294463	-0.270945	-0.241037	-0.268815	0.0267767	-0.0207641	-0.02544	-0.109012	-0.0517389	0.0496554
	00:46:00	-0.194876	-0.256919	-0.219146	-0.223647	0.0312652	-0.299049	-0.268937	-0.20474	-0.257575	0.0481703	-0.0300719	-0.0272032	-0.105	-0.0540916	0.044111
	00:48:00	-0.194904	-0.257057	-0.223465	-0.225142	0.0311103	-0.297394	-0.245656	-0.18178	-0.24161	0.0579126	-0.0133759	-0.0259925	-0.110956	-0.0501082	0.0530722
	00:50:00	-0.198825	-0.264248	-0.215331	-0.226135	0.0340236	-0.292575	-0.253403	-0.186941	-0.244306	0.053401	-0.0104311	-0.0260463	-0.0992874	-0.0452549	0.0474404
	00:52:00	-0.191829	-0.255068	-0.211665	-0.219521	0.032343	-0.290598	-0.248971	-0.173344	-0.237638	0.0594426	-0.0124758	-0.0237491	-0.124658	-0.0536275	0.0617715
	00:54:00	-0.19252	-0.256613	-0.211686	-0.220273	0.0328981	-0.291483	-0.251679	-0.164068	-0.235743	0.0651851	-0.0158927	-0.0241439	-0.116585	-0.0522071	0.055905
	00:56:00	-0.187455	-0.258416	-0.213171	-0.219681	0.0359252	-0.294144	-0.260964	-0.167764	-0.240957	0.0655228	-0.0170089	-0.0253528	-0.118981	-0.0537808	0.0566187
	00:58:00	-0.190366	-0.260652	-0.210798	-0.220606	0.0361548	-0.294215	-0.256679	-0.176907	-0.2426	0.0599076	-0.0345609	-0.0276878	-0.110617	-0.057622	0.0460238
	01:00:00	-0.190198	-0.266297	-0.21293	-0.223142	0.0390639	-0.294162	-0.262458	-0.189891	-0.248837	0.0534535	-0.033648	-0.0269036	-0.114655	-0.0584022	0.0488329
	01:02:00	-0.189036	-0.262499	-0.214609	-0.222048	0.0372924	-0.289915	-0.268229	-0.185566	-0.247904	0.0550637	-0.0326755	-0.0294844	-0.110277	-0.057479	0.0457524
	01:04:00	-0.199726	-0.255736	-0.217284	-0.224249	0.0286468	-0.285766	-0.258694	-0.19312	-0.24586	0.0476378	-0.0363113	-0.0292835	-0.103102	-0.0562322	0.0407421
	01:06:00	-0.192883	-0.253724	-0.207338	-0.217981	0.0317861	-0.284841	-0.250098	-0.208996	-0.247979	0.0379668	-0.0254962	-0.0269785	-0.102032	-0.0515022	0.0437663
	01:08:00	-0.195166	-0.258168	-0.223989	-0.225774	0.0315393	-0.28558	-0.25193	-0.213972	-0.250494	0.0358255	-0.0203802	-0.0303004	-0.10219	-0.0509569	0.0446457
	01:10:00	-0.191306	-0.265284	-0.218993	-0.225194	0.0373768	-0.28267	-0.246767	-0.25385	-0.261096	0.019017	-0.0212703	-0.0288853	-0.115107	-0.0550876	0.0521178
	01:12:00	-0.193931	-0.272299	-0.218657	-0.228296	0.0400633	-0.282702	-0.248695	-0.252085	-0.261161	0.0187323	-0.0152343	-0.0284984	-0.115321	-0.0530179	0.0543621
	01:14:00	-0.197155	-0.271686	-0.219941	-0.229594	0.0381917	-0.281718	-0.262142	-0.268423	-0.270761	0.00999521	-0.0198356	-0.0262516	-0.102215	-0.0494341	0.045822
	01:16:00	-0.202923	-0.271614	-0.221198	-0.231911	0.0355765	-0.284804	-0.269208	-0.246471	-0.266828	0.0192769	-0.0336338	-0.0252814	-0.0955214	-0.0514789	0.0383699
	01:18:00	-0.200778	-0.269868	-0.221392	-0.230679	0.0354688	-0.279949	-0.256218	-0.209532	-0.248566	0.0358264	-0.0344543	-0.0249334	-0.0930155	-0.050801	0.0368674
	01:20:00	-0.198461	-0.267056	-0.225118	-0.230211	0.0345798	-0.278841	-0.255098	-0.231252	-0.255064	0.0237948	-0.0277215	-0.0250752	-0.0988044	-0.0505337	0.0418246
	01:22:00	-0.195415	-0.262591	-0.225437	-0.227814	0.0336514	-0.27777	-0.250083	-0.2096	-0.245818	0.0342847	-0.0173544	-0.0277768	-0.0985033	-0.0478782	0.0441513
	01:24:00	-0.196415	-0.263023	-0.229568	-0.229669	0.033304	-0.276238	-0.240368	-0.222441	-0.246349	0.0273927	-0.00587391	-0.0305171	-0.107201	-0.047864	0.0528439
	01:26:00	-0.200692	-0.260543	-0.23418	-0.231805	0.0299962	-0.27185	-0.243912	-0.244318	-0.25336	0.0160138	-0.0231259	-0.0281909	-0.104825	-0.0520472	0.0457769
	01:28:00	-0.203359	-0.26623	-0.237837	-0.235809	0.0314844	-0.267872	-0.244203	-0.221885	-0.244653	0.0229969	-0.0245393	-0.0299523	-0.0899131	-0.0481349	0.0362821
	01:30:00	-0.205982	-0.268479	-0.23523	-0.236563	0.0312697	-0.265684	-0.250882	-0.213081	-0.243216	0.0271263	-0.0181564	-0.0287654	-0.0891006	-0.0453408	0.0382666
	01:32:00	-0.206452	-0.259629	-0.232352	-0.232811	0.0265916	-0.268397	-0.2429	-0.207038	-0.239445	0.0308253	-0.0192171	-0.0308625	-0.100607	-0.0502287	0.0440153
	01:34:00	-0.205536	-0.256166	-0.236688	-0.232797	0.0255378	-0.265987	-0.245908	-0.190999	-0.234298	0.0388189	-0.022934	-0.0331156	-0.0941102	-0.0500532	0.0384926
	01:36:00	-0.202705	-0.257485	-0.239613	-0.233268	0.0279358	-0.257579	-0.245179	-0.203417	-0.235392	0.0283763	-0.0263593	-0.0349422	-0.0878512	-0.0497176	0.0333024
	01:38:00	-0.19753	-0.253451	-0.246195	-0.232392	0.0304085	-0.249352	-0.243034	-0.190083	-0.22749	0.032549	-0.0223097	-0.0351466	-0.0830601	-0.0468388	0.0320185
	01:40:00	-0.20321	-0.254	-0.239667	-0.232292	0.0261857	-0.247444	-0.247592	-0.167244	-0.22076	0.0463465	-0.0102477	-0.0326935	-0.0885692	-0.0438368	0.0403323
	01:42:00	-0.215177	-0.254826	-0.238388	-0.23613	0.0199204	-0.247348	-0.243662	-0.156336	-0.215782	0.0515149	-0.0173814	-0.0364392	-0.090663	-0.0481612	0.0380211
	01:44:00	-0.210843	-0.257835	-0.241542	-0.23674	0.0238612	-0.254148	-0.244143	-0.176273	-0.224855	0.0423692	-0.01554	-0.0369194	-0.0905319	-0.0476638	0.0386332
	01:46:00	-0.208335	-0.258188	-0.23725	-0.234591	0.0250325	-0.260838	-0.247583	-0.18052	-0.229647	0.0430584	-0.0129877	-0.0353986	-0.0961721	-0.0481861	0.0430413
	01:48:00	-0.208089	-0.255803	-0.232431	-0.232108	0.0238583	-0.263865	-0.24533	-0.194737	-0.234644	0.0357815	-0.0179985	-0.0343174	-0.0884216	-0.0469125	0.0368623
	01:50:00	-0.211578	-0.254608	-0.236503	-0.23423	0.0216053	-0.257414	-0.247798	-0.179282	-0.228165	0.042606	-0.00213429	-0.0328054	-0.0852531	-0.0400643	0.0420322
	01:52:00	-0.204771	-0.259798	-0.238211	-0.23426	0.0277253	-0.253039	-0.251845	-0.189877	-0.231587	0.0361266	-0.00319361	-0.0323957	-0.0866384	-0.0407426	0.042344
	01:54:00	-0.202998	-0.253174	-0.239094	-0.231755	0.0258803	-0.250124	-0.248084	-0.215646	-0.237951	0.0193439	-0.00738397	-0.0320635	-0.0818473	-0.0404316	0.0379304
	01:56:00	-0.204518	-0.251241	-0.24017	-0.231977	0.0244156	-0.24729	-0.250964	-0.204684	-0.234312	0.0257251	-0.0146869	-0.0309806	-0.0853594	-0.0436756	0.0370071
	01:58:00	-0.199763	-0.249717	-0.232813	-0.227431	0.025408	-0.256739	-0.245453	-0.191117	-0.231103	0.0350854	-0.0115402	-0.0308361	-0.0793638	-0.04058	0.0349459
	02:00:00	-0.202139	-0.252026	-0.230602	-0.228255	0.025026	-0.243658	-0.245733	-0.175765	-0.221719	0.0398105	-0.00366142	-0.0304096	-0.0813242	-0.0384651	0.0394531
	02:02:00	-0.202471	-0.248306	-0.231227	-0.227334	0.0231639	-0.237114	-0.240856	-0.184393	-0.220788	0.031574	-0.00209589	-0.0316608	-0.0987182	-0.0441583	0.0495087
	02:04:00	-0.202958	-0.246373	-0.232517	-0.227283	0.022176	-0.235301	-0.237499	-0.181322	-0.218041	0.0318183	0.00421738	-0.0351959	-0.0912535	-0.040744	0.0479766
	02:06:00	-0.203445	-0.248122	-0.234174	-0.22858	0.022858	-0.241917	-0.234184	-0.171133	-0.215745	0.038828	0.00211296	-0.0335509	-0.103834	-0.0450906	0.0539079
	02:08:00	-0.203297	-0.243041	-0.230965	-0.225768	0.0203758	-0.242616	-0.231345	-0.171833	-0.215264	0.0380329	0.00554829	-0.0346487	-0.0861625	-0.038421	0.0459716
	02:10:00	-0.203991	-0.243372	-0.228062	-0.225142	0.0198525	-0.242234	-0.230072	-0.179322	-0.217209	0.0333702	0.000855989	-0.0364251	-0.0857598	-0.040443	0.0434474
	02:12:00	-0.202284	-0.243525	-0.229977	-0.225262	0.021021	-0.239226	-0.231543	-0.202572	-0.224447	0.0193298	-0.00758873	-0.0348232	-0.09048	-0.0442973	0.04225
	02:14:00	-0.201578	-0.242192	-0.219588	-0.22112	0.0203504	-0.239972	-0.231111	-0.212292	-0.227792	0.0141354	-0.00903907	-0.0301514	-0.0819571	-0.0403826	0.0375202
	02:16:00	-0.204562	-0.242513	-0.222946	-0.22334	0.0189785	-0.235708	-0.236748	-0.186789	-0.219748	0.0285485	-0.00277272	-0.0271186	-0.0852343	-0.0383752	0.0423675
	02:18:00	-0.204683	-0.237176	-0.222776	-0.221545	0.0162815	-0.233408	-0.236121	-0.180404	-0.216644	0.0314145	-0.0097998	-0.0245959	-0.0918015	-0.0420657	0.0437031
	02:20:00	-0.205267	-0.233813	-0.217457	-0.218846	0.0143235	-0.233579	-0.235867	-0.177002	-0.215482	0.0333446	-0.00547719	-0.0261035	-0.083516	-0.0383656	0.0404386
	02:22:00	-0.206637	-0.236978	-0.221838	-0.221818	0.0151707	-0.236463	-0.235363	-0.166952	-0.212926	0.039818	-0.00618388	-0.0295012	-0.0897313	-0.0418054	0.0431113
	02:24:00	-0.209295	-0.237025	-0.219834	-0.222052	0.0139974	-0.239227	-0.234626	-0.167364	-0.213739	0.0402281	0.00191958	-0.0238989	-0.0861908	-0.0360567	0.0452959
	02:26:00	-0.205717	-0.234739	-0.217868	-0.219441	0.0145749	-0.239351	-0.236031	-0.163411	-0.212931	0.0429175	0.0142902	-0.0269397	-0.0851291	-0.0325929	0.0499502
	02:28:00	-0.206704	-0.230515	-0.223248	-0.220156	0.0122027	-0.246536	-0.22958	-0.163368	-0.213162	0.0439478	0.0105705	-0.0285733	-0.0737862	-0.0305964	0.0422147
	02:30:00	-0.209673	-0.235037	-0.219708	-0.221473	0.0127734	-0.243256	-0.232528	-0.145502	-0.207096	0.0536104	0.0162908	-0.030407	-0.0710181	-0.0283781	0.0436898
Fig. 4C Impact of siTANGO2 on IDO activity and heme count
		L-Kynurenin, mM				P-values for one-way ANOVA, F (2, 6) = 447.8
	No d-ALA/Fe	37.9883	36.117	34.2456					p-Value
	Control siRNA	383.135	396.936	426.526		Control siRNA+No Heme vs. Control siRNA+Heme			<0.0001
	siTANGO2	77.0526	110.737	92.8421		Control siRNA+Heme vs. siTANGO2+Heme			<0.0001
		C14 Counts				P-values for one-way ANOVA, F (2, 6) = 110.5
	No d-ALA/Fe	54	18	22					p-Value
	Control siRNA	1035	1004	1048		Control siRNA+No Heme vs. Control siRNA+Heme			<0.0001
	siTANGO2	224	334	506		Control siRNA+Heme vs. siTANGO2+Heme			0.0001
Fig. 4E Quantification of the PLA results from control vs siTANGO2 treated cells to show the relative levels of GAPDH-FLVCR1b association
			Avg.dots per nuclei
		Time, min	FLVCR1b:GAPDH (Control siRNA)
		0	8.61681	9.56916	8.59708
		30	54.9723	33.1927	33.4765
		120	7.26977	8.67502	7.28625
	P-values for one-way ANOVA, F (2, 6) = 19.84
		p-value
	0 min vs. 30 min	0.0031
	0 min vs. 120 min	0.9712
			Avg.dots per nuclei
		Time, min	FLVCR1b:GAPDH (siTANGO2)
		0	7.78175	7.60307	7.58822
		30	7.08996	8.66712	10.1944
		120	11.3291	11.0572	9.28607
	P-values for one-way ANOVA, F (2, 6) = 5.352
		p-value
	0 min vs. 30 min	0.4813
	0 min vs. 120 min	0.0319

## Sheet: Supplementary Figure1
Supplementary Figure 1D. Quantitation of the FLVCR1a band intensity from siFLVCR1b knockdown cells
	Rel. FLVCR1a expression
	Control siRNA	siFLVCR1b
	100	80.1836
	100	121.656
	100	120.554
	P-values for unpaired t-test,t=0.5471, df=4
				p-Value
	Control siRNA vs. siFLVCR1b			0.6134
Supplementary Figure 1E. Heme content in mitochondria and cytosol with control siRNA and siFLVCR1b
		Mito						Cytosol
	Control siRNA	13.055	9.88957	11.0144			Control siRNA	19.1217	21.199	24.5311
	siFLVCR1b	25.7255	37.3206	28.5242			siFLVCR1b	12.2629	16.4523	12.5589
	P-values for unpaired t-test,t=5.314, df=4						P-values for unpaired t-test, t=3.788, df=4
				p-Value						p-Value
	Control siRNA vs. siFLVCR1b			0.006			Control siRNA vs. siFLVCR1b			0.0193

## Sheet: Supplementary  Figure2
Supplementary Figure 2B. Quantitation of the FLVCR1b band intensity from siFLVCR1b knockdown cells in HeLa cells
	Rel. FLVCR1b expression
	Control siRNA	siFLVCR1b
	100	37.6502
	100	19.8747
	100	19.8317
	P-values for unpaired t-test,t=12.51, df=4
				p-Value
	Control siRNA vs. siFLVCR1b			0.0002
Supplementary Figure 2D. Time course of mitochondrial heme transfer to FlAsH-HA-TC-GAPDH in control vs siFLVCR1b HeLa cells
	Time, h:min	Control siRNA			Mean	SEM	Control			Mean	SEM	siFLVCR1b			Mean	SEM
	00:00:00	0	0	0	0	0	0	0	0	0	0	0	0	0	0	0
	00:02:00	-0.0092564	-0.0100832	-0.0146125	-0.0113173	0.00288343	-0.00690304	-0.00700117	-0.000708383	-0.00487086	0.00360515	-0.000279252	-0.0410909	0.0158406	-0.00850986	0.0293446
	00:04:00	0.00771367	-0.0400807	-0.0120712	-0.0148127	0.0240148	-0.0178852	-0.0119603	-0.0103896	-0.0134117	0.00395293	0.0268082	-0.0498182	-0.0411344	-0.0213815	0.0419587
	00:06:00	-0.0373342	-0.0236955	-0.0435197	-0.0348498	0.0101429	-0.0294948	-0.031797	-0.0264463	-0.029246	0.00268401	-0.00949455	-0.0541818	-0.0600409	-0.0412391	0.0276472
	00:08:00	-0.0154273	-0.0282329	-0.022554	-0.0220714	0.00641642	-0.0665202	-0.0137106	-0.0427391	-0.04099	0.0264482	-0.0268082	-0.0505455	-0.00843127	-0.028595	0.0211139
	00:10:00	-0.0240666	-0.0499118	-0.0343075	-0.0360953	0.013015	-0.0746784	-0.0469662	-0.0536009	-0.0584152	0.0144698	-0.0438425	-0.0410909	-0.0135411	-0.0328248	0.0167568
	00:12:00	-0.062635	-0.0526846	-0.0524142	-0.0559113	0.00582446	-0.0589896	-0.0615519	-0.0561983	-0.0589133	0.00267761	-0.0474728	-0.0610909	-0.035769	-0.0481109	0.012673
	00:14:00	-0.0595495	-0.0771364	-0.068615	-0.0684336	0.00879483	-0.0982115	-0.0507585	-0.0639906	-0.0709868	0.0244879	-0.0435633	-0.0745455	-0.00127747	-0.0397954	0.036779
	00:16:00	-0.0833076	-0.0804134	-0.0517789	-0.0718333	0.0174278	-0.0941324	-0.0895566	-0.0646989	-0.082796	0.0158386	-0.0161966	-0.0661818	-0.00510986	-0.0291628	0.0325352
	00:18:00	-0.100895	-0.108142	-0.10737	-0.105469	0.00651615	-0.144964	-0.0889732	-0.0828808	-0.105606	0.0342209	-0.0175929	-0.0498182	0.017629	-0.016594	0.0337347
	00:20:00	-0.122802	-0.114696	-0.109911	-0.115803	0.00651615	-0.124882	-0.11056	-0.102243	-0.112562	0.0114515	-0.0175929	-0.0487273	-0.0125192	-0.0262798	0.0196049
	00:22:00	-0.119716	-0.0965465	-0.132783	-0.116348	0.0183513	-0.154691	-0.103559	-0.0946871	-0.117646	0.0323874	-0.00614354	-0.0785455	0.0281042	-0.0188616	0.0544504
	00:24:00	-0.154582	-0.1273	-0.131512	-0.137798	0.014687	-0.181676	-0.10881	-0.11523	-0.135239	0.0403436	-0.0092153	-0.0429091	0.00127747	-0.016949	0.0230861
	00:26:00	-0.138229	-0.137383	-0.129606	-0.135073	0.00475316	-0.209288	-0.151984	-0.126328	-0.162533	0.042474	-0.000558503	-0.0450909	-0.0074093	-0.0176862	0.0239791
	00:28:00	-0.169392	-0.167885	-0.188374	-0.175217	0.0114189	-0.197364	-0.1479	-0.146399	-0.163888	0.0290013	-0.00614354	-0.0516364	0.018651	-0.013043	0.035648
	00:30:00	-0.179883	-0.148727	-0.18075	-0.169786	0.0182432	-0.203012	-0.140607	-0.146399	-0.163339	0.0344796	-0.00781904	-0.0232727	0.0102197	-0.00695735	0.0167628
	00:32:00	-0.170009	-0.190824	-0.201398	-0.18741	0.0159703	-0.201757	-0.179988	-0.178512	-0.186753	0.0130152	-0.00837755	-0.028	0.0153296	-0.00701599	0.0216969
	00:34:00	-0.170935	-0.16965	-0.224905	-0.188496	0.0315371	-0.196737	-0.184656	-0.183235	-0.188209	0.0074192	-0.0106116	-0.0450909	0.0306592	-0.00834777	0.0379257
	00:36:00	-0.177106	-0.183766	-0.222681	-0.194518	0.0246165	-0.187637	-0.18028	-0.184652	-0.18419	0.00370031	-0.0106116	-0.0469091	0.035258	-0.00742087	0.0411764
	00:38:00	-0.150571	-0.165112	-0.213151	-0.176278	0.0327503	-0.210229	-0.186698	-0.150413	-0.182447	0.0301337	-0.0195476	-0.0770909	0.0189065	-0.0259107	0.048314
	00:40:00	-0.147485	-0.172675	-0.19028	-0.170146	0.0215088	-0.225918	-0.162194	-0.153247	-0.180453	0.0396272	-0.0206646	-0.0534545	0.0334696	-0.0135499	0.0438967
	00:42:00	-0.168775	-0.170658	-0.223952	-0.187795	0.0313269	-0.209602	-0.177946	-0.158205	-0.181918	0.0259272	-0.00446803	-0.0454545	0.0495657	-0.00011897	0.0476592
	00:44:00	-0.166924	-0.172675	-0.203621	-0.181073	0.0197378	-0.215563	-0.17182	-0.197166	-0.19485	0.0219633	-0.0139626	-0.0370909	0.0245273	-0.00884205	0.0311266
	00:46:00	-0.170318	-0.176708	-0.196633	-0.181219	0.0137254	-0.199874	-0.182322	-0.19693	-0.193042	0.00939998	0	-0.0410909	0.0390904	-0.000666822	0.0400948
	00:48:00	-0.158284	-0.180237	-0.184879	-0.174467	0.0142053	-0.205522	-0.179988	-0.194569	-0.19336	0.0128099	-0.00893605	-0.0570909	0.0247828	-0.013748	0.0411484
	00:50:00	-0.17402	-0.158558	-0.213469	-0.182016	0.0283151	-0.198619	-0.182614	-0.199528	-0.193587	0.00951392	0.00195476	-0.0498182	0.0462443	-0.000539723	0.0480798
	00:52:00	-0.167541	-0.18301	-0.193774	-0.181442	0.0131866	-0.206464	-0.177946	-0.203778	-0.196063	0.0157466	-0.0108908	-0.0381818	0.0467552	-0.000772464	0.0433631
	00:54:00	-0.188522	-0.164356	-0.209022	-0.1873	0.0223579	-0.215249	-0.184364	-0.201653	-0.200422	0.0154794	-0.0201061	-0.0567273	0.0286152	-0.0160727	0.042814
	00:56:00	-0.178031	-0.166373	-0.200127	-0.18151	0.0171441	-0.192971	-0.179405	-0.207792	-0.19339	0.0141983	-0.00642279	-0.0516364	0.0160961	-0.0139877	0.0344941
	00:58:00	-0.169701	-0.184018	-0.194091	-0.182603	0.0122568	-0.211798	-0.17182	-0.208028	-0.197216	0.0220735	-0.0148003	-0.0363636	0.0252938	-0.00862338	0.0312894
	01:00:00	-0.176797	-0.153769	-0.22141	-0.183992	0.0343901	-0.197992	-0.166861	-0.202834	-0.189229	0.0195217	0.00670204	-0.052	0.0270823	-0.0060719	0.0410595
	01:02:00	-0.186671	-0.170406	-0.185197	-0.180758	0.00899534	-0.198933	-0.188448	-0.217237	-0.20154	0.0145705	0.0145211	-0.0461818	0.0426673	0.00366887	0.0454078
	01:04:00	-0.1805	-0.179733	-0.21601	-0.192081	0.0207269	-0.187951	-0.163361	-0.216765	-0.189359	0.0267301	-0.00251326	-0.0443636	0.0413899	-0.00182901	0.0428809
	01:06:00	-0.176489	-0.170154	-0.200445	-0.182362	0.0159769	-0.191716	-0.166569	-0.213223	-0.190503	0.0233505	-0.00279252	-0.0258182	0.0306592	0.000682825	0.0283986
	01:08:00	-0.178031	-0.174691	-0.20108	-0.184601	0.0143687	-0.20615	-0.184364	-0.210153	-0.200223	0.0138789	-0.00670204	-0.0345455	0.0265713	-0.00489207	0.0305985
	01:10:00	-0.173095	-0.164608	-0.193139	-0.176947	0.0146502	-0.188265	-0.175904	-0.202597	-0.188922	0.0133587	0.00139626	-0.0407273	0.0189065	-0.00680818	0.0306518
	01:12:00	-0.16569	-0.160071	-0.184562	-0.170107	0.0128292	-0.190147	-0.179988	-0.220779	-0.196972	0.0212344	0.0164758	-0.0574545	0.0242718	-0.00556895	0.045103
	01:14:00	-0.178031	-0.176708	-0.191868	-0.182202	0.00839666	-0.196109	-0.181155	-0.212043	-0.196436	0.0154462	0.00642279	-0.04	0.0240164	-0.00318695	0.0330724
	01:16:00	-0.176489	-0.179229	-0.211881	-0.189199	0.0196903	-0.182931	-0.179405	-0.217237	-0.193191	0.0208992	-0.0125663	-0.0349091	0.03628	-0.0037318	0.0364075
	01:18:00	-0.189448	-0.171918	-0.199174	-0.186847	0.0138128	-0.208033	-0.177363	-0.228099	-0.204498	0.0255521	-0.00558503	-0.0483636	0.0306592	-0.00776317	0.0395564
	01:20:00	-0.193459	-0.165868	-0.18615	-0.181826	0.0142945	-0.197051	-0.170362	-0.227627	-0.198346	0.0286546	0.0309969	-0.0392727	0.0265713	0.00609849	0.0393549
	01:22:00	-0.175563	-0.171918	-0.189962	-0.179148	0.00954096	-0.190775	-0.179113	-0.216293	-0.195394	0.0190153	0.0187099	-0.0523636	0.0337251	2.37702e-05	0.0459858
	01:24:00	-0.16569	-0.17217	-0.212516	-0.183459	0.0253721	-0.203326	-0.176488	-0.233058	-0.204291	0.0282974	0.00837755	-0.0425455	0.01814	-0.00534263	0.0325863
	01:26:00	-0.176797	-0.163852	-0.197586	-0.179412	0.0170183	-0.204267	-0.16161	-0.219835	-0.195237	0.0301442	0.00726054	-0.0323636	0.0370465	0.00398114	0.0348211
	01:28:00	-0.177106	-0.175952	-0.194409	-0.182489	0.0103394	-0.183872	-0.165403	-0.21157	-0.186948	0.0232371	0.00781904	-0.0574545	0.0334696	-0.00538863	0.0468789
	01:30:00	-0.194693	-0.166625	-0.205845	-0.189054	0.020209	-0.213053	-0.177946	-0.238489	-0.209829	0.0303997	-0.0248534	-0.0487273	0.0332141	-0.0134555	0.042143
	01:32:00	-0.190065	-0.175447	-0.172173	-0.179228	0.0095264	-0.208974	-0.16832	-0.24392	-0.207071	0.0378359	-0.00642279	-0.0487273	0.0212059	-0.0113147	0.0352223
	01:34:00	-0.170318	-0.16965	-0.20648	-0.182149	0.021074	-0.173204	-0.181155	-0.218418	-0.190926	0.0241387	-0.00307177	-0.0327273	0.0291262	-0.00222428	0.0309355
	01:36:00	-0.18266	-0.173431	-0.203939	-0.186676	0.0156457	-0.191089	-0.18874	-0.228571	-0.2028	0.0223496	0.0187099	-0.0429091	0.019162	-0.00167908	0.0357069
	01:38:00	-0.171861	-0.186539	-0.200127	-0.186176	0.0141368	-0.203326	-0.174446	-0.220779	-0.199517	0.0234004	-0.0128456	-0.0472727	0.0316811	-0.00947905	0.0395844
	01:40:00	-0.169701	-0.173431	-0.20648	-0.183204	0.020244	-0.212739	-0.177363	-0.22621	-0.205437	0.025229	0.0103323	-0.0349091	0.0562085	0.0105439	0.0455592
	01:42:00	-0.17618	-0.163096	-0.186468	-0.175248	0.0117139	-0.19203	-0.186406	-0.230224	-0.202887	0.0238414	0.00195476	-0.0414545	0.0229944	-0.0055018	0.0328651
	01:44:00	-0.176489	-0.187547	-0.181703	-0.181913	0.00553226	-0.19454	-0.171529	-0.213695	-0.193255	0.0211128	-0.0282044	-0.0647273	0.0411344	-0.0172658	0.0537719
	01:46:00	-0.1805	-0.178724	-0.196633	-0.185286	0.00986687	-0.192971	-0.168903	-0.22928	-0.197051	0.0303944	-0.0226194	-0.0461818	0.0288707	-0.0133102	0.0383825
	01:48:00	-0.170318	-0.16486	-0.186785	-0.173988	0.011414	-0.193599	-0.195741	-0.229988	-0.206443	0.0204191	0.0086568	-0.0487273	0.035769	-0.00143381	0.0431425
	01:50:00	-0.166307	-0.183262	-0.195997	-0.181855	0.0148953	-0.209915	-0.169195	-0.243447	-0.207519	0.0371842	-0.0117286	-0.0287273	0.01814	-0.00743861	0.0237263
	01:52:00	-0.178649	-0.177716	-0.19028	-0.182215	0.00699985	-0.208346	-0.164527	-0.24085	-0.204575	0.0383009	-0.0212231	-0.0716364	0.0268268	-0.0220109	0.0492363
	01:54:00	-0.17834	-0.184018	-0.199174	-0.187177	0.0107703	-0.186068	-0.179405	-0.234475	-0.199983	0.0300562	-0.0106116	-0.0454545	0.020184	-0.0119607	0.03284
	01:56:00	-0.196236	-0.183766	-0.192186	-0.190729	0.00636113	-0.180734	-0.167153	-0.226682	-0.191523	0.0311968	-0.0086568	-0.0625455	0.0321921	-0.0130034	0.0475181
	01:58:00	-0.185437	-0.19637	-0.19155	-0.191119	0.00547947	-0.188892	-0.166861	-0.235891	-0.197215	0.0352596	-0.0080983	-0.0407273	0.0229944	-0.0086104	0.0318639
	02:00:00	-0.179266	-0.185026	-0.205845	-0.190046	0.0139825	-0.201757	-0.175321	-0.219835	-0.198971	0.0223873	-0.0217816	-0.0447273	0.0229944	-0.0145048	0.0344423
	02:02:00	-0.175255	-0.183514	-0.212834	-0.190534	0.0197486	-0.185127	-0.174154	-0.234711	-0.197997	0.0322647	-0.0220609	-0.0461818	0.00689831	-0.0204481	0.0265768

## Sheet: Supplementary  Figure3
Supplementary Figure 3B Relative expression of FLVCR1b vs HADHA in siFLVCR1b treated HEK293T cells
	Rel. FLVCR1b expression
	Control	siFLVCR1b
	100	33.2845
	100	24.2222
	100	33.8347
	P-values for unpaired t-test,t=22.32, df=4
				p-Value
	Control siRNA vs. siFLVCR1b			<0.0001

## Sheet: Supplementary  Figure5
Supplementary Figure 5B Relative expression of FLVCR1b vs COX4 in control vs ProteinaseK treated cells
	Rel. FLVCR1b expression
	Control	Pro K
	100	36.8307
	100	24.5505
	100	18.4203
	P-values for unpaired t-test,t=13.56, df=4
				p-Value
	Control siRNA vs. siFLVCR1b			0.0002

## Sheet: Supplementary  Figure6
Supplementary Figure 6B. Background PLA signals generated in HEK293T
		Avg.dots per nuclei
	Time, min	FLVCR1b:Laminin (Background)			Mean
	0	1.26746	1.08414	1.01471	1.1221
	30	1	1.07524	1.18102	1.08542
	120	1.21693	1.13155	1.08627	1.14492
	P-values for one-way ANOVA,F (2, 6) = 0.2728
		p-Value
	0 vs. 30	0.8664
	0 vs. 120	0.9446
Supplementary Figure 6D. Background PLA signals generated in HeLa Cells
		Avg.dots per nuclei
	Time, min	FLVCR1b:Laminin (Background)			Mean
	0	1	1	1.3333	1.1111
	30	1.16667	1.5	1	1.22222
	120	1.2	1.2222	1	1.14073
	P-values for one-way ANOVA,F (2, 6) = 0.2551
		p-Value
	0 vs. 30	0.727
	0 vs. 120	0.9756

## Sheet: Supplementary  Figure 7
Supplementary Figure 7B. Quantification of PLA signal for GAPDH association with FLVCR1b in HeLa cells
		Avg.dots per nuclei
	Time, min	FLVCR1b:GAPDH
	0	2.04415	3.71701	4.35336
	30	21.4714	21.0725	21.0206
	120	6.916	4.02949	4.8472
	P-values for one-way ANOVA,F (2, 6) = 233.1
		p-Value
	0 vs. 30	<0.0001
	0 vs. 120	0.1383
Supplementary Figure 7D. Quantification of PLA signal for GAPDH association with FLVCR1b in FLVCR1b knockdown HeLa cells
		Avg.dots per nuclei
	Time, min	FLVCR1b:GAPDH
	0	0.95001	0.942867	0.900009
	30	0.971591	1	0.909091
	120	1.09231	1.16884	1.49758
	P-values for one-way ANOVA,F (2, 6) = 5.791
		p-Value
	0 vs. 30	0.945
	0 vs. 120	0.0381

[truncated: 11 more sheets: Supplementary  Figure 8, Supplementary  Figure 10, Supplementary  Figure 11, Supplementary Figure 12, Supplementary  Figure 13, Supplementary Figure 14, Supplementary  Figure 15, Supplementary  Figure 16, Supplementary  Figure 17, Supplementary Figure 18, Supplementary Tables]
